# Supplementary material for: Expression profiling of genes involved in drought stress and leaf senescence in juvenile barley
Source: BMC Plant Biol. 2016 Jan 5;16:3. doi: 10.1186/s12870-015-0701-4 (PMC4702385; doi:10.1186/s12870-015-0701-4)
Supplement: Additional file 1: — Relative expression of the 14 genes with mean quality scores for each amplification. aSBCC: spanish barley core collection. bGWAS: genome wide association study. (XLSX 111 kb) [file 12870_2015_701_MOESM1_ESM.xlsx]

## Sheet: Additional file 1
Additional file 1. Relative expression of the 14 genes with mean quality scores for each amplification.
Genotypea	Gene	Accession number	Functionb	∆∆Ct	Quality Score
Advance	A1	GenBank: X78205.1	Drought stress gene	3.44797	0.93
Affair	A1	GenBank: X78205.1	Drought stress gene	-3.99399	0.9475
Alissa	A1	GenBank: X78205.1	Drought stress gene	-7.38459	0.9525
Alpaca	A1	GenBank: X78205.1	Drought stress gene	-6.13082	0.9625
Alraune	A1	GenBank: X78205.1	Drought stress gene	-0.490406	0.8825
Anastasia	A1	GenBank: X78205.1	Drought stress gene	-5.53806	0.9375
Andrea	A1	GenBank: X78205.1	Drought stress gene	4.89381	0.915
Angela	A1	GenBank: X78205.1	Drought stress gene	-7.04092	0.95
Angora	A1	GenBank: X78205.1	Drought stress gene
Astrid	A1	GenBank: X78205.1	Drought stress gene	-2.98899	0.9325
Babylone	A1	GenBank: X78205.1	Drought stress gene	0.273271	0.915
Banteng	A1	GenBank: X78205.1	Drought stress gene	-5.55961	0.9675
Bayava	A1	GenBank: X78205.1	Drought stress gene	-1.18417	0.9425
Birgit	A1	GenBank: X78205.1	Drought stress gene	-8.96987	0.98
Bistro	A1	GenBank: X78205.1	Drought stress gene	-3.39437	0.95
Bombay	A1	GenBank: X78205.1	Drought stress gene	2.11153	0.8725
Borwina	A1	GenBank: X78205.1	Drought stress gene	-5.89796	0.9325
Brunhild	A1	GenBank: X78205.1	Drought stress gene	-8.8977	0.96
Cabrio	A1	GenBank: X78205.1	Drought stress gene
Calador	A1	GenBank: X78205.1	Drought stress gene	1.59387	0.9425
Camera	A1	GenBank: X78205.1	Drought stress gene	0.711415	0.9625
Candesse	A1	GenBank: X78205.1	Drought stress gene	-7.94269	0.96
Carat	A1	GenBank: X78205.1	Drought stress gene	2.96498	0.8975
Carola	A1	GenBank: X78205.1	Drought stress gene	-5.16621	0.9725
Catania	A1	GenBank: X78205.1	Drought stress gene	-3.76597	0.97
Catinka	A1	GenBank: X78205.1	Drought stress gene	-8.56205	0.9675
Cita	A1	GenBank: X78205.1	Drought stress gene	-6.70631	0.965
Cleopatra	A1	GenBank: X78205.1	Drought stress gene	0.216161	0.746667
Cornelia	A1	GenBank: X78205.1	Drought stress gene	-7.15071	0.965
Corona	A1	GenBank: X78205.1	Drought stress gene	-5.5744	0.9625
Cosima	A1	GenBank: X78205.1	Drought stress gene	-6.69835	0.9775
Danilo	A1	GenBank: X78205.1	Drought stress gene	-0.0307259	0.9575
Duet	A1	GenBank: X78205.1	Drought stress gene	2.33678	0.966667
Dura	A1	GenBank: X78205.1	Drought stress gene	-4.17204	0.9625
Elbany	A1	GenBank: X78205.1	Drought stress gene	-5.03697	0.955
Elektra	A1	GenBank: X78205.1	Drought stress gene	-3.29623	0.91
Ermo	A1	GenBank: X78205.1	Drought stress gene	-5.25046	0.96
Esterel	A1	GenBank: X78205.1	Drought stress gene	-6.21415	0.96
Existenz	A1	GenBank: X78205.1	Drought stress gene	4.64826	0.953333
Express	A1	GenBank: X78205.1	Drought stress gene	-4.91006	0.9525
Franka	A1	GenBank: X78205.1	Drought stress gene	-5.31809	0.9475
Franziska	A1	GenBank: X78205.1	Drought stress gene	-6.39398	0.97
Gaulois	A1	GenBank: X78205.1	Drought stress gene	-3.55658	0.955
Gerbel	A1	GenBank: X78205.1	Drought stress gene	-2.07126	0.9325
Gerval	A1	GenBank: X78205.1	Drought stress gene	-2.35163	0.9
Gilberta	A1	GenBank: X78205.1	Drought stress gene	3.71947	0.95
Goldmine	A1	GenBank: X78205.1	Drought stress gene	2.85857	0.866667
Grete	A1	GenBank: X78205.1	Drought stress gene	-5.71409	0.955
Hampus	A1	GenBank: X78205.1	Drought stress gene	-6.45921	0.975
Hanna	A1	GenBank: X78205.1	Drought stress gene	-1.48719	0.9575
Hasso	A1	GenBank: X78205.1	Drought stress gene	-3.68933	0.945
Hiberna	A1	GenBank: X78205.1	Drought stress gene	-3.22999	0.9375
Igri	A1	GenBank: X78205.1	Drought stress gene	0.591207	0.89
Intro	A1	GenBank: X78205.1	Drought stress gene	-3.12032	0.89
Jana	A1	GenBank: X78205.1	Drought stress gene	-5.53067	0.94
Jessica	A1	GenBank: X78205.1	Drought stress gene	-0.0241382	0.94
Julia	A1	GenBank: X78205.1	Drought stress gene	-3.72606	0.955
Kamoto	A1	GenBank: X78205.1	Drought stress gene	1.06556	0.8925
Kaskade	A1	GenBank: X78205.1	Drought stress gene	-0.968533	0.95
Kendo	A1	GenBank: X78205.1	Drought stress gene	-4.72369	0.9725
Krimhild	A1	GenBank: X78205.1	Drought stress gene	-5.85866	0.9025
Kyoto	A1	GenBank: X78205.1	Drought stress gene	0.498096	0.7875
Labea	A1	GenBank: X78205.1	Drought stress gene	-2.70702	0.9275
Landi	A1	GenBank: X78205.1	Drought stress gene	-2.17429	0.935
Lenta	A1	GenBank: X78205.1	Drought stress gene	-2.84606	0.9475
Leonie	A1	GenBank: X78205.1	Drought stress gene	0.737615	0.9275
Lomerit	A1	GenBank: X78205.1	Drought stress gene	-1.73279	0.93
Ludmilla	A1	GenBank: X78205.1	Drought stress gene	-6.45462	0.8975
Lunaris	A1	GenBank: X78205.1	Drought stress gene	-3.93482	0.833333
Madou	A1	GenBank: X78205.1	Drought stress gene	-1.28575	0.93
Mädru	A1	GenBank: X78205.1	Drought stress gene	0.205152	0.9425
Magie	A1	GenBank: X78205.1	Drought stress gene	-0.859526	0.9775
Malta	A1	GenBank: X78205.1	Drought stress gene	2.15301	0.9325
Mammut	A1	GenBank: X78205.1	Drought stress gene	-3.32774	0.9475
Marinka	A1	GenBank: X78205.1	Drought stress gene	4.15228	0.956667
Marylin	A1	GenBank: X78205.1	Drought stress gene	0.772657	0.84
Masto	A1	GenBank: X78205.1	Drought stress gene	-5.94061	0.9575
Merlot	A1	GenBank: X78205.1	Drought stress gene	-0.39667	0.925
Millie	A1	GenBank: X78205.1	Drought stress gene	0.375798	0.89
Mombasa	A1	GenBank: X78205.1	Drought stress gene	-5.20892	0.94
Naomie	A1	GenBank: X78205.1	Drought stress gene	-3.15309	0.935
Nebelia	A1	GenBank: X78205.1	Drought stress gene	-3.01763	0.93
Nelly	A1	GenBank: X78205.1	Drought stress gene	-1.81557	0.92
Nikel	A1	GenBank: X78205.1	Drought stress gene	-7.14331	0.9525
Noveta	A1	GenBank: X78205.1	Drought stress gene	2.8086	0.9475
Ogra	A1	GenBank: X78205.1	Drought stress gene	-6.15553	0.95
Passion	A1	GenBank: X78205.1	Drought stress gene	4.59292	0.95
Pastoral	A1	GenBank: X78205.1	Drought stress gene	2.85274	0.866667
Petra	A1	GenBank: X78205.1	Drought stress gene	3.83987	0.9475
Plana	A1	GenBank: X78205.1	Drought stress gene	-2.78293	0.92
Regina	A1	GenBank: X78205.1	Drought stress gene	-1.09928	0.8825
Reni	A1	GenBank: X78205.1	Drought stress gene
Rocca	A1	GenBank: X78205.1	Drought stress gene	-3.23534	0.9325
Sarah	A1	GenBank: X78205.1	Drought stress gene	-2.11432	0.925
SBCC106	A1	GenBank: X78205.1	Drought stress gene	-0.36726	0.88
SBCC109	A1	GenBank: X78205.1	Drought stress gene
SBCC11	A1	GenBank: X78205.1	Drought stress gene	-1.85947	0.82
SBCC119	A1	GenBank: X78205.1	Drought stress gene	1.80611	0.9625
SBCC12	A1	GenBank: X78205.1	Drought stress gene	3.76826	0.866667
SBCC130	A1	GenBank: X78205.1	Drought stress gene
SBCC136	A1	GenBank: X78205.1	Drought stress gene
SBCC138	A1	GenBank: X78205.1	Drought stress gene
SBCC14	A1	GenBank: X78205.1	Drought stress gene	4.41494	0.8825
SBCC140	A1	GenBank: X78205.1	Drought stress gene
SBCC148	A1	GenBank: X78205.1	Drought stress gene
SBCC16	A1	GenBank: X78205.1	Drought stress gene	-0.586955	0.89
SBCC18	A1	GenBank: X78205.1	Drought stress gene	-0.0454073	0.9425
SBCC23	A1	GenBank: X78205.1	Drought stress gene
SBCC25	A1	GenBank: X78205.1	Drought stress gene
SBCC27	A1	GenBank: X78205.1	Drought stress gene	0.409607	0.8725
SBCC28	A1	GenBank: X78205.1	Drought stress gene	-2.81875	0.836667
SBCC3	A1	GenBank: X78205.1	Drought stress gene
SBCC32	A1	GenBank: X78205.1	Drought stress gene
SBCC38	A1	GenBank: X78205.1	Drought stress gene
SBCC39	A1	GenBank: X78205.1	Drought stress gene	2.2897	0.956667
SBCC42	A1	GenBank: X78205.1	Drought stress gene
SBCC47	A1	GenBank: X78205.1	Drought stress gene
SBCC49	A1	GenBank: X78205.1	Drought stress gene
SBCC51	A1	GenBank: X78205.1	Drought stress gene	2.87377	0.953333
SBCC54	A1	GenBank: X78205.1	Drought stress gene
SBCC59	A1	GenBank: X78205.1	Drought stress gene
SBCC63	A1	GenBank: X78205.1	Drought stress gene	-0.115988	0.88
SBCC65	A1	GenBank: X78205.1	Drought stress gene
SBCC67	A1	GenBank: X78205.1	Drought stress gene	-4.99362	0.936667
SBCC70	A1	GenBank: X78205.1	Drought stress gene	0.0258595	0.955
SBCC73	A1	GenBank: X78205.1	Drought stress gene
SBCC74	A1	GenBank: X78205.1	Drought stress gene	-0.554464	0.89
SBCC75	A1	GenBank: X78205.1	Drought stress gene	0.999829	0.93
SBCC76	A1	GenBank: X78205.1	Drought stress gene
SBCC78	A1	GenBank: X78205.1	Drought stress gene
SBCC79	A1	GenBank: X78205.1	Drought stress gene	-2.56413	0.945
SBCC80	A1	GenBank: X78205.1	Drought stress gene
SBCC81	A1	GenBank: X78205.1	Drought stress gene	-2.96728	0.823333
SBCC89	A1	GenBank: X78205.1	Drought stress gene	3.89327	0.973333
SBCC91	A1	GenBank: X78205.1	Drought stress gene	3.08628	0.9
SBCC92	A1	GenBank: X78205.1	Drought stress gene	-0.947717	0.945
SBCC97	A1	GenBank: X78205.1	Drought stress gene	3.18759	0.965
Sonate	A1	GenBank: X78205.1	Drought stress gene
Sonja	A1	GenBank: X78205.1	Drought stress gene	2.88692	0.8475
Stephanie	A1	GenBank: X78205.1	Drought stress gene	-3.06676	0.925
Structura	A1	GenBank: X78205.1	Drought stress gene	-2.75757	0.915
SW16199	A1	GenBank: X78205.1	Drought stress gene	-7.04028	0.9375
Sympax	A1	GenBank: X78205.1	Drought stress gene	-2.41504	0.9375
Tafeno	A1	GenBank: X78205.1	Drought stress gene	-2.12554	0.905
Tapir	A1	GenBank: X78205.1	Drought stress gene	-3.88726	0.9225
Theresa	A1	GenBank: X78205.1	Drought stress gene	-4.27759	0.925
Tiffany	A1	GenBank: X78205.1	Drought stress gene	1.91202	0.9375
Tokyo	A1	GenBank: X78205.1	Drought stress gene	-0.215626	0.9575
Traminer	A1	GenBank: X78205.1	Drought stress gene	-2.02396	0.935
Trixi	A1	GenBank: X78205.1	Drought stress gene	1.7802	0.965
Vanessa	A1	GenBank: X78205.1	Drought stress gene
Venezia	A1	GenBank: X78205.1	Drought stress gene	-0.881693	0.93
Venus	A1	GenBank: X78205.1	Drought stress gene	-2.33793	0.9525
Vertikale	A1	GenBank: X78205.1	Drought stress gene	1.83936	0.96
Viresa	A1	GenBank: X78205.1	Drought stress gene	-2.61908	0.945
VogelsangerGold	A1	GenBank: X78205.1	Drought stress gene	-3.98377	0.9475
Advance	AVP1	GenBank: AY255181.1	Gene out of GWAS	-0.451482	0.9475
Affair	AVP1	GenBank: AY255181.1	Gene out of GWAS	-1.29055	0.9725
Alissa	AVP1	GenBank: AY255181.1	Gene out of GWAS	-0.857774	0.9775
Alpaca	AVP1	GenBank: AY255181.1	Gene out of GWAS	0.865526	0.975
Alraune	AVP1	GenBank: AY255181.1	Gene out of GWAS	-1.45622	0.9725
Anastasia	AVP1	GenBank: AY255181.1	Gene out of GWAS	-6.47253	0.9575
Andrea	AVP1	GenBank: AY255181.1	Gene out of GWAS	3.03398	0.905
Angela	AVP1	GenBank: AY255181.1	Gene out of GWAS	-0.531229	0.97
Angora	AVP1	GenBank: AY255181.1	Gene out of GWAS	-1.04186	0.93
Astrid	AVP1	GenBank: AY255181.1	Gene out of GWAS	-0.709646	0.975
Babylone	AVP1	GenBank: AY255181.1	Gene out of GWAS	0.27058	0.9575
Banteng	AVP1	GenBank: AY255181.1	Gene out of GWAS	-1.28448	0.965
Bayava	AVP1	GenBank: AY255181.1	Gene out of GWAS	0.158273	0.955
Birgit	AVP1	GenBank: AY255181.1	Gene out of GWAS	-2.43651	0.9775
Bistro	AVP1	GenBank: AY255181.1	Gene out of GWAS	-1.15467	0.9775
Bombay	AVP1	GenBank: AY255181.1	Gene out of GWAS	-0.550542	0.95
Borwina	AVP1	GenBank: AY255181.1	Gene out of GWAS	-0.450729	0.99
Brunhild	AVP1	GenBank: AY255181.1	Gene out of GWAS	-0.93215	0.985
Cabrio	AVP1	GenBank: AY255181.1	Gene out of GWAS	-0.391131	0.855
Calador	AVP1	GenBank: AY255181.1	Gene out of GWAS	-0.176577	0.975
Camera	AVP1	GenBank: AY255181.1	Gene out of GWAS	0.189255	0.98
Candesse	AVP1	GenBank: AY255181.1	Gene out of GWAS	-1.53989	0.975
Carat	AVP1	GenBank: AY255181.1	Gene out of GWAS	-1.15563	0.9425
Carola	AVP1	GenBank: AY255181.1	Gene out of GWAS	-0.483456	0.975
Catania	AVP1	GenBank: AY255181.1	Gene out of GWAS	-1.20799	0.9775
Catinka	AVP1	GenBank: AY255181.1	Gene out of GWAS	-2.85163	0.985
Cita	AVP1	GenBank: AY255181.1	Gene out of GWAS	-1.38279	0.98
Cleopatra	AVP1	GenBank: AY255181.1	Gene out of GWAS	-0.00679598	0.9625
Cornelia	AVP1	GenBank: AY255181.1	Gene out of GWAS	-0.228575	0.9725
Corona	AVP1	GenBank: AY255181.1	Gene out of GWAS	-0.161577	0.9825
Cosima	AVP1	GenBank: AY255181.1	Gene out of GWAS	-0.931839	0.97
Danilo	AVP1	GenBank: AY255181.1	Gene out of GWAS	0.562558	0.9575
Duet	AVP1	GenBank: AY255181.1	Gene out of GWAS	-0.204762	0.94
Dura	AVP1	GenBank: AY255181.1	Gene out of GWAS	0.424967	0.9625
Elbany	AVP1	GenBank: AY255181.1	Gene out of GWAS	-0.472096	0.9575
Elektra	AVP1	GenBank: AY255181.1	Gene out of GWAS	-0.345685	0.95
Ermo	AVP1	GenBank: AY255181.1	Gene out of GWAS	-0.597631	0.9625
Esterel	AVP1	GenBank: AY255181.1	Gene out of GWAS	-1.38233	0.95
Existenz	AVP1	GenBank: AY255181.1	Gene out of GWAS	-1.60149	0.9525
Express	AVP1	GenBank: AY255181.1	Gene out of GWAS	-0.76668	0.9575
Franka	AVP1	GenBank: AY255181.1	Gene out of GWAS	-0.387783	0.9575
Franziska	AVP1	GenBank: AY255181.1	Gene out of GWAS	-0.71216	0.96
Gaulois	AVP1	GenBank: AY255181.1	Gene out of GWAS	-0.376471	0.95
Gerbel	AVP1	GenBank: AY255181.1	Gene out of GWAS	-0.147029	0.955
Gerval	AVP1	GenBank: AY255181.1	Gene out of GWAS	-0.173946	0.9825
Gilberta	AVP1	GenBank: AY255181.1	Gene out of GWAS	-0.518246	0.96
Goldmine	AVP1	GenBank: AY255181.1	Gene out of GWAS	-1.38035	0.9675
Grete	AVP1	GenBank: AY255181.1	Gene out of GWAS	-6.3308	0.9625
Hampus	AVP1	GenBank: AY255181.1	Gene out of GWAS	-0.708234	0.98
Hanna	AVP1	GenBank: AY255181.1	Gene out of GWAS	-0.383411	0.985
Hasso	AVP1	GenBank: AY255181.1	Gene out of GWAS	-0.439396	0.97
Hiberna	AVP1	GenBank: AY255181.1	Gene out of GWAS	-1.17887	0.99
Igri	AVP1	GenBank: AY255181.1	Gene out of GWAS	-0.651172	0.9675
Intro	AVP1	GenBank: AY255181.1	Gene out of GWAS	0.368858	0.99
Jana	AVP1	GenBank: AY255181.1	Gene out of GWAS	-1.56211	0.975
Jessica	AVP1	GenBank: AY255181.1	Gene out of GWAS	-0.672195	0.99
Julia	AVP1	GenBank: AY255181.1	Gene out of GWAS	-0.300032	0.95
Kamoto	AVP1	GenBank: AY255181.1	Gene out of GWAS	0.739197	0.985
Kaskade	AVP1	GenBank: AY255181.1	Gene out of GWAS	-1.21481	0.9825
Kendo	AVP1	GenBank: AY255181.1	Gene out of GWAS	0.293491	0.9825
Krimhild	AVP1	GenBank: AY255181.1	Gene out of GWAS	-0.798888	0.9675
Kyoto	AVP1	GenBank: AY255181.1	Gene out of GWAS	0.499832	0.9725
Labea	AVP1	GenBank: AY255181.1	Gene out of GWAS	-1.7905	0.9525
Landi	AVP1	GenBank: AY255181.1	Gene out of GWAS	-0.26788	0.9675
Lenta	AVP1	GenBank: AY255181.1	Gene out of GWAS	-0.847306	0.9825
Leonie	AVP1	GenBank: AY255181.1	Gene out of GWAS	-0.813001	0.97
Lomerit	AVP1	GenBank: AY255181.1	Gene out of GWAS	1.35022	0.9625
Ludmilla	AVP1	GenBank: AY255181.1	Gene out of GWAS	-1.35191	0.9675
Lunaris	AVP1	GenBank: AY255181.1	Gene out of GWAS	-1.95987	0.9625
Madou	AVP1	GenBank: AY255181.1	Gene out of GWAS	-0.883333	0.9675
Mädru	AVP1	GenBank: AY255181.1	Gene out of GWAS	-0.346208	0.96
Magie	AVP1	GenBank: AY255181.1	Gene out of GWAS	-0.851813	0.96
Malta	AVP1	GenBank: AY255181.1	Gene out of GWAS	-0.482652	0.9825
Mammut	AVP1	GenBank: AY255181.1	Gene out of GWAS	-0.609127	0.9675
Marinka	AVP1	GenBank: AY255181.1	Gene out of GWAS	-1.27182	0.94
Marylin	AVP1	GenBank: AY255181.1	Gene out of GWAS	-1.92747	0.9875
Masto	AVP1	GenBank: AY255181.1	Gene out of GWAS	-1.59973	0.9775
Merlot	AVP1	GenBank: AY255181.1	Gene out of GWAS	0.188619	0.97
Millie	AVP1	GenBank: AY255181.1	Gene out of GWAS	-0.289405	0.9625
Mombasa	AVP1	GenBank: AY255181.1	Gene out of GWAS	0.65303	0.98
Naomie	AVP1	GenBank: AY255181.1	Gene out of GWAS	0.269477	0.9375
Nebelia	AVP1	GenBank: AY255181.1	Gene out of GWAS	0.988011	0.965
Nelly	AVP1	GenBank: AY255181.1	Gene out of GWAS	0.0364043	0.955
Nikel	AVP1	GenBank: AY255181.1	Gene out of GWAS	-2.18788	0.9675
Noveta	AVP1	GenBank: AY255181.1	Gene out of GWAS	-0.371219	0.98
Ogra	AVP1	GenBank: AY255181.1	Gene out of GWAS	0.559483	0.975
Passion	AVP1	GenBank: AY255181.1	Gene out of GWAS	-0.516395	0.9725
Pastoral	AVP1	GenBank: AY255181.1	Gene out of GWAS	-1.22696	0.9725
Petra	AVP1	GenBank: AY255181.1	Gene out of GWAS	0.942527	0.975
Plana	AVP1	GenBank: AY255181.1	Gene out of GWAS	-0.208993	0.98
Regina	AVP1	GenBank: AY255181.1	Gene out of GWAS	-1.69367	0.9725
Reni	AVP1	GenBank: AY255181.1	Gene out of GWAS	-1.70738	0.9825
Rocca	AVP1	GenBank: AY255181.1	Gene out of GWAS	-0.201242	0.9875
Sarah	AVP1	GenBank: AY255181.1	Gene out of GWAS	-0.745116	0.97
SBCC106	AVP1	GenBank: AY255181.1	Gene out of GWAS	-1.4874	0.945
SBCC109	AVP1	GenBank: AY255181.1	Gene out of GWAS	-1.3016	0.965
SBCC11	AVP1	GenBank: AY255181.1	Gene out of GWAS	0.848128	0.9875
SBCC119	AVP1	GenBank: AY255181.1	Gene out of GWAS	-2.41472	0.945
SBCC12	AVP1	GenBank: AY255181.1	Gene out of GWAS	-0.636964	0.9525
SBCC130	AVP1	GenBank: AY255181.1	Gene out of GWAS	0.576885	0.97
SBCC136	AVP1	GenBank: AY255181.1	Gene out of GWAS	-2.02578	0.9775
SBCC138	AVP1	GenBank: AY255181.1	Gene out of GWAS	-2.32784	0.935
SBCC14	AVP1	GenBank: AY255181.1	Gene out of GWAS	-0.283724	0.97
SBCC140	AVP1	GenBank: AY255181.1	Gene out of GWAS	-0.75381	0.9125
SBCC148	AVP1	GenBank: AY255181.1	Gene out of GWAS	0.776712	0.945
SBCC16	AVP1	GenBank: AY255181.1	Gene out of GWAS	-0.26148	0.975
SBCC18	AVP1	GenBank: AY255181.1	Gene out of GWAS	-1.175	0.955
SBCC23	AVP1	GenBank: AY255181.1	Gene out of GWAS	-0.00232027	0.9475
SBCC25	AVP1	GenBank: AY255181.1	Gene out of GWAS	-0.956095	0.92
SBCC27	AVP1	GenBank: AY255181.1	Gene out of GWAS	0.77301	0.9775
SBCC28	AVP1	GenBank: AY255181.1	Gene out of GWAS	-1.68071	0.9575
SBCC3	AVP1	GenBank: AY255181.1	Gene out of GWAS	0.801907	0.9275
SBCC32	AVP1	GenBank: AY255181.1	Gene out of GWAS	1.28188	0.945
SBCC38	AVP1	GenBank: AY255181.1	Gene out of GWAS	0.143612	0.9125
SBCC39	AVP1	GenBank: AY255181.1	Gene out of GWAS	-1.74535	0.9725
SBCC42	AVP1	GenBank: AY255181.1	Gene out of GWAS	-1.28213	0.9675
SBCC47	AVP1	GenBank: AY255181.1	Gene out of GWAS	1.27986	0.9625
SBCC49	AVP1	GenBank: AY255181.1	Gene out of GWAS	-1.66774	0.89
SBCC51	AVP1	GenBank: AY255181.1	Gene out of GWAS
SBCC54	AVP1	GenBank: AY255181.1	Gene out of GWAS	-1.36059	0.94
SBCC59	AVP1	GenBank: AY255181.1	Gene out of GWAS	0.860203	0.98
SBCC63	AVP1	GenBank: AY255181.1	Gene out of GWAS	-1.65659	0.9725
SBCC65	AVP1	GenBank: AY255181.1	Gene out of GWAS	-0.922064	0.9675
SBCC67	AVP1	GenBank: AY255181.1	Gene out of GWAS	-0.555271	0.98
SBCC70	AVP1	GenBank: AY255181.1	Gene out of GWAS	-1.65226	0.975
SBCC73	AVP1	GenBank: AY255181.1	Gene out of GWAS	-1.24954	0.9025
SBCC74	AVP1	GenBank: AY255181.1	Gene out of GWAS	-2.06861	0.9475
SBCC75	AVP1	GenBank: AY255181.1	Gene out of GWAS	-0.74262	0.9225
SBCC76	AVP1	GenBank: AY255181.1	Gene out of GWAS	-2.39822	0.93
SBCC78	AVP1	GenBank: AY255181.1	Gene out of GWAS	-1.89677	0.94
SBCC79	AVP1	GenBank: AY255181.1	Gene out of GWAS	-1.09755	0.975
SBCC80	AVP1	GenBank: AY255181.1	Gene out of GWAS
SBCC81	AVP1	GenBank: AY255181.1	Gene out of GWAS	-2.28544	0.92
SBCC89	AVP1	GenBank: AY255181.1	Gene out of GWAS	-1.31988	0.905
SBCC91	AVP1	GenBank: AY255181.1	Gene out of GWAS	-0.940973	0.9175
SBCC92	AVP1	GenBank: AY255181.1	Gene out of GWAS	0.780391	0.9475
SBCC97	AVP1	GenBank: AY255181.1	Gene out of GWAS	-1.28045	0.9125
Sonate	AVP1	GenBank: AY255181.1	Gene out of GWAS	-1.79423	0.985
Sonja	AVP1	GenBank: AY255181.1	Gene out of GWAS	0.747888	0.9875
Stephanie	AVP1	GenBank: AY255181.1	Gene out of GWAS	-1.41437	0.9875
Structura	AVP1	GenBank: AY255181.1	Gene out of GWAS	-0.887414	0.98
SW16199	AVP1	GenBank: AY255181.1	Gene out of GWAS	-0.349291	0.99
Sympax	AVP1	GenBank: AY255181.1	Gene out of GWAS	0.335415	0.97
Tafeno	AVP1	GenBank: AY255181.1	Gene out of GWAS	0.203034	0.9675
Tapir	AVP1	GenBank: AY255181.1	Gene out of GWAS	-0.0380238	0.985
Theresa	AVP1	GenBank: AY255181.1	Gene out of GWAS	-1.61429	0.9875
Tiffany	AVP1	GenBank: AY255181.1	Gene out of GWAS	0.387011	0.98
Tokyo	AVP1	GenBank: AY255181.1	Gene out of GWAS	-0.767496	0.985
Traminer	AVP1	GenBank: AY255181.1	Gene out of GWAS	-1.51566	0.975
Trixi	AVP1	GenBank: AY255181.1	Gene out of GWAS	-0.948078	0.985
Vanessa	AVP1	GenBank: AY255181.1	Gene out of GWAS	-0.519861	0.9725
Venezia	AVP1	GenBank: AY255181.1	Gene out of GWAS	-1.57802	0.9325
Venus	AVP1	GenBank: AY255181.1	Gene out of GWAS	-0.466678	0.985
Vertikale	AVP1	GenBank: AY255181.1	Gene out of GWAS	0.550256	0.9775
Viresa	AVP1	GenBank: AY255181.1	Gene out of GWAS	-0.74221	0.98
VogelsangerGold	AVP1	GenBank: AY255181.1	Gene out of GWAS	0.399024	0.9825
Advance	Contig7437	GenBank: KF190467.1	Leaf senescence gene	-0.779284	0.9775
Affair	Contig7437	GenBank: KF190467.1	Leaf senescence gene	-1.29177	0.985
Alissa	Contig7437	GenBank: KF190467.1	Leaf senescence gene	-0.92921	0.98
Alpaca	Contig7437	GenBank: KF190467.1	Leaf senescence gene	-2.38884	0.9825
Alraune	Contig7437	GenBank: KF190467.1	Leaf senescence gene	-2.3186	0.99
Anastasia	Contig7437	GenBank: KF190467.1	Leaf senescence gene	-8.22298	0.9825
Andrea	Contig7437	GenBank: KF190467.1	Leaf senescence gene	4.11136	0.9725
Angela	Contig7437	GenBank: KF190467.1	Leaf senescence gene	-1.63966	0.9875
Angora	Contig7437	GenBank: KF190467.1	Leaf senescence gene	0.825997	0.985
Astrid	Contig7437	GenBank: KF190467.1	Leaf senescence gene	-0.580727	0.985
Babylone	Contig7437	GenBank: KF190467.1	Leaf senescence gene	0.77523	0.9825
Banteng	Contig7437	GenBank: KF190467.1	Leaf senescence gene	-1.98911	0.9875
Bayava	Contig7437	GenBank: KF190467.1	Leaf senescence gene	-0.316433	0.9825
Birgit	Contig7437	GenBank: KF190467.1	Leaf senescence gene	-2.14972	0.9875
Bistro	Contig7437	GenBank: KF190467.1	Leaf senescence gene	0.10689	0.985
Bombay	Contig7437	GenBank: KF190467.1	Leaf senescence gene	-0.453031	0.9875
Borwina	Contig7437	GenBank: KF190467.1	Leaf senescence gene	-1.79885	0.98
Brunhild	Contig7437	GenBank: KF190467.1	Leaf senescence gene	-1.30831	0.9825
Cabrio	Contig7437	GenBank: KF190467.1	Leaf senescence gene	-3.15297	0.9
Calador	Contig7437	GenBank: KF190467.1	Leaf senescence gene	0.52425	0.985
Camera	Contig7437	GenBank: KF190467.1	Leaf senescence gene	-3.55558	0.9875
Candesse	Contig7437	GenBank: KF190467.1	Leaf senescence gene	-0.911933	0.9825
Carat	Contig7437	GenBank: KF190467.1	Leaf senescence gene	-2.17743	0.9325
Carola	Contig7437	GenBank: KF190467.1	Leaf senescence gene	-0.810884	0.9825
Catania	Contig7437	GenBank: KF190467.1	Leaf senescence gene	-1.25285	0.98
Catinka	Contig7437	GenBank: KF190467.1	Leaf senescence gene	-4.31125	0.9825
Cita	Contig7437	GenBank: KF190467.1	Leaf senescence gene	-0.837139	0.9825
Cleopatra	Contig7437	GenBank: KF190467.1	Leaf senescence gene	-1.43683	0.98
Cornelia	Contig7437	GenBank: KF190467.1	Leaf senescence gene	0.529219	0.9775
Corona	Contig7437	GenBank: KF190467.1	Leaf senescence gene	1.31198	0.985
Cosima	Contig7437	GenBank: KF190467.1	Leaf senescence gene	-0.852588	0.9825
Danilo	Contig7437	GenBank: KF190467.1	Leaf senescence gene	0.254273	0.985
Duet	Contig7437	GenBank: KF190467.1	Leaf senescence gene	-0.339656	0.9825
Dura	Contig7437	GenBank: KF190467.1	Leaf senescence gene	0.208857	0.985
Elbany	Contig7437	GenBank: KF190467.1	Leaf senescence gene	-1.40417	0.985
Elektra	Contig7437	GenBank: KF190467.1	Leaf senescence gene	-0.515859	0.9875
Ermo	Contig7437	GenBank: KF190467.1	Leaf senescence gene	0.442761	0.99
Esterel	Contig7437	GenBank: KF190467.1	Leaf senescence gene	-0.547166	0.9875
Existenz	Contig7437	GenBank: KF190467.1	Leaf senescence gene	-0.0250391	0.98
Express	Contig7437	GenBank: KF190467.1	Leaf senescence gene	-1.83766	0.9875
Franka	Contig7437	GenBank: KF190467.1	Leaf senescence gene	-0.348878	0.9875
Franziska	Contig7437	GenBank: KF190467.1	Leaf senescence gene	-1.9652	0.9875
Gaulois	Contig7437	GenBank: KF190467.1	Leaf senescence gene	-1.44512	0.9825
Gerbel	Contig7437	GenBank: KF190467.1	Leaf senescence gene	0.213526	0.99
Gerval	Contig7437	GenBank: KF190467.1	Leaf senescence gene	-1.39438	0.98
Gilberta	Contig7437	GenBank: KF190467.1	Leaf senescence gene	-1.25641	0.985
Goldmine	Contig7437	GenBank: KF190467.1	Leaf senescence gene	-0.72867	0.9825
Grete	Contig7437	GenBank: KF190467.1	Leaf senescence gene	-9.06864	0.99
Hampus	Contig7437	GenBank: KF190467.1	Leaf senescence gene	-0.722459	0.985
Hanna	Contig7437	GenBank: KF190467.1	Leaf senescence gene	-0.377986	0.985
Hasso	Contig7437	GenBank: KF190467.1	Leaf senescence gene	-0.56507	0.9825
Hiberna	Contig7437	GenBank: KF190467.1	Leaf senescence gene	-1.24548	0.9775
Igri	Contig7437	GenBank: KF190467.1	Leaf senescence gene	1.21105	0.9825
Intro	Contig7437	GenBank: KF190467.1	Leaf senescence gene	-0.332328	0.9775
Jana	Contig7437	GenBank: KF190467.1	Leaf senescence gene	-1.06799	0.9875
Jessica	Contig7437	GenBank: KF190467.1	Leaf senescence gene	0.411688	0.98
Julia	Contig7437	GenBank: KF190467.1	Leaf senescence gene	-1.29454	0.9775
Kamoto	Contig7437	GenBank: KF190467.1	Leaf senescence gene	0.250564	0.98
Kaskade	Contig7437	GenBank: KF190467.1	Leaf senescence gene	-0.817843	0.9875
Kendo	Contig7437	GenBank: KF190467.1	Leaf senescence gene	-1.32496	0.985
Krimhild	Contig7437	GenBank: KF190467.1	Leaf senescence gene	-2.19855	0.985
Kyoto	Contig7437	GenBank: KF190467.1	Leaf senescence gene	0.52408	0.9825
Labea	Contig7437	GenBank: KF190467.1	Leaf senescence gene	-1.17971	0.9875
Landi	Contig7437	GenBank: KF190467.1	Leaf senescence gene	-1.27923	0.985
Lenta	Contig7437	GenBank: KF190467.1	Leaf senescence gene	-1.82982	0.9875
Leonie	Contig7437	GenBank: KF190467.1	Leaf senescence gene	0.278788	0.99
Lomerit	Contig7437	GenBank: KF190467.1	Leaf senescence gene	-0.205229	0.9875
Ludmilla	Contig7437	GenBank: KF190467.1	Leaf senescence gene	0.938207	0.9875
Lunaris	Contig7437	GenBank: KF190467.1	Leaf senescence gene	-0.448735	0.985
Madou	Contig7437	GenBank: KF190467.1	Leaf senescence gene	-1.19466	0.9875
Mädru	Contig7437	GenBank: KF190467.1	Leaf senescence gene	1.35816	0.9825
Magie	Contig7437	GenBank: KF190467.1	Leaf senescence gene	-2.64677	0.985
Malta	Contig7437	GenBank: KF190467.1	Leaf senescence gene	-0.956364	0.9775
Mammut	Contig7437	GenBank: KF190467.1	Leaf senescence gene	-0.520104	0.985
Marinka	Contig7437	GenBank: KF190467.1	Leaf senescence gene	1.5571	0.9825
Marylin	Contig7437	GenBank: KF190467.1	Leaf senescence gene	0.802607	0.98
Masto	Contig7437	GenBank: KF190467.1	Leaf senescence gene	-0.620389	0.985
Merlot	Contig7437	GenBank: KF190467.1	Leaf senescence gene	1.3361	0.9825
Millie	Contig7437	GenBank: KF190467.1	Leaf senescence gene	-0.559969	0.98
Mombasa	Contig7437	GenBank: KF190467.1	Leaf senescence gene	1.13843	0.985
Naomie	Contig7437	GenBank: KF190467.1	Leaf senescence gene	-0.472068	0.975
Nebelia	Contig7437	GenBank: KF190467.1	Leaf senescence gene	1.74294	0.9825
Nelly	Contig7437	GenBank: KF190467.1	Leaf senescence gene	-0.877005	0.99
Nikel	Contig7437	GenBank: KF190467.1	Leaf senescence gene	-1.09182	0.98
Noveta	Contig7437	GenBank: KF190467.1	Leaf senescence gene	0.750201	0.985
Ogra	Contig7437	GenBank: KF190467.1	Leaf senescence gene	0.580942	0.9825
Passion	Contig7437	GenBank: KF190467.1	Leaf senescence gene	-1.21489	0.98
Pastoral	Contig7437	GenBank: KF190467.1	Leaf senescence gene	1.32756	0.975
Petra	Contig7437	GenBank: KF190467.1	Leaf senescence gene	0.273761	0.985
Plana	Contig7437	GenBank: KF190467.1	Leaf senescence gene	-2.44935	0.98
Regina	Contig7437	GenBank: KF190467.1	Leaf senescence gene	-0.273641	0.97
Reni	Contig7437	GenBank: KF190467.1	Leaf senescence gene	-1.85647	0.975
Rocca	Contig7437	GenBank: KF190467.1	Leaf senescence gene	-2.57352	0.9825
Sarah	Contig7437	GenBank: KF190467.1	Leaf senescence gene	-1.9573	0.9775
SBCC106	Contig7437	GenBank: KF190467.1	Leaf senescence gene	1.90486	0.985
SBCC109	Contig7437	GenBank: KF190467.1	Leaf senescence gene	-1.49186	0.9725
SBCC11	Contig7437	GenBank: KF190467.1	Leaf senescence gene	1.69541	0.9775
SBCC119	Contig7437	GenBank: KF190467.1	Leaf senescence gene	1.20801	0.9775
SBCC12	Contig7437	GenBank: KF190467.1	Leaf senescence gene	2.64759	0.98
SBCC130	Contig7437	GenBank: KF190467.1	Leaf senescence gene	1.9856	0.98
SBCC136	Contig7437	GenBank: KF190467.1	Leaf senescence gene	-0.808127	0.9775
SBCC138	Contig7437	GenBank: KF190467.1	Leaf senescence gene	2.85453	0.98
SBCC14	Contig7437	GenBank: KF190467.1	Leaf senescence gene	1.39645	0.97
SBCC140	Contig7437	GenBank: KF190467.1	Leaf senescence gene	0.154668	0.9625
SBCC148	Contig7437	GenBank: KF190467.1	Leaf senescence gene	1.32078	0.975
SBCC16	Contig7437	GenBank: KF190467.1	Leaf senescence gene	-0.232073	0.985
SBCC18	Contig7437	GenBank: KF190467.1	Leaf senescence gene	-1.46382	0.98
SBCC23	Contig7437	GenBank: KF190467.1	Leaf senescence gene	1.94897	0.985
SBCC25	Contig7437	GenBank: KF190467.1	Leaf senescence gene	-0.620076	0.96
SBCC27	Contig7437	GenBank: KF190467.1	Leaf senescence gene	0.192554	0.9875
SBCC28	Contig7437	GenBank: KF190467.1	Leaf senescence gene	-1.80578	0.98
SBCC3	Contig7437	GenBank: KF190467.1	Leaf senescence gene	4.29317	0.985
SBCC32	Contig7437	GenBank: KF190467.1	Leaf senescence gene	0.599456	0.9825
SBCC38	Contig7437	GenBank: KF190467.1	Leaf senescence gene	-0.649313	0.985
SBCC39	Contig7437	GenBank: KF190467.1	Leaf senescence gene	1.3362	0.975
SBCC42	Contig7437	GenBank: KF190467.1	Leaf senescence gene	1.60546	0.98
SBCC47	Contig7437	GenBank: KF190467.1	Leaf senescence gene	3.18597	0.9775
SBCC49	Contig7437	GenBank: KF190467.1	Leaf senescence gene	-0.577403	0.9725
SBCC51	Contig7437	GenBank: KF190467.1	Leaf senescence gene	1.34463	0.975
SBCC54	Contig7437	GenBank: KF190467.1	Leaf senescence gene	-0.400324	0.9825
SBCC59	Contig7437	GenBank: KF190467.1	Leaf senescence gene	1.9638	0.97
SBCC63	Contig7437	GenBank: KF190467.1	Leaf senescence gene	2.65851	0.9725
SBCC65	Contig7437	GenBank: KF190467.1	Leaf senescence gene	-1.31129	0.9825
SBCC67	Contig7437	GenBank: KF190467.1	Leaf senescence gene	1.45255	0.9725
SBCC70	Contig7437	GenBank: KF190467.1	Leaf senescence gene	1.40537	0.98
SBCC73	Contig7437	GenBank: KF190467.1	Leaf senescence gene	-1.49614	0.97
SBCC74	Contig7437	GenBank: KF190467.1	Leaf senescence gene	0.279298	0.985
SBCC75	Contig7437	GenBank: KF190467.1	Leaf senescence gene	0.67081	0.9875
SBCC76	Contig7437	GenBank: KF190467.1	Leaf senescence gene	2.39766	0.9875
SBCC78	Contig7437	GenBank: KF190467.1	Leaf senescence gene	1.55853	0.9575
SBCC79	Contig7437	GenBank: KF190467.1	Leaf senescence gene	1.91053	0.9825
SBCC80	Contig7437	GenBank: KF190467.1	Leaf senescence gene	-0.840028	0.9425
SBCC81	Contig7437	GenBank: KF190467.1	Leaf senescence gene	0.310467	0.98
SBCC89	Contig7437	GenBank: KF190467.1	Leaf senescence gene	-0.662811	0.965
SBCC91	Contig7437	GenBank: KF190467.1	Leaf senescence gene	-0.133551	0.985
SBCC92	Contig7437	GenBank: KF190467.1	Leaf senescence gene	0.512488	0.985
SBCC97	Contig7437	GenBank: KF190467.1	Leaf senescence gene	-0.275582	0.98
Sonate	Contig7437	GenBank: KF190467.1	Leaf senescence gene	-1.88074	0.98
Sonja	Contig7437	GenBank: KF190467.1	Leaf senescence gene	-1.33758	0.975
Stephanie	Contig7437	GenBank: KF190467.1	Leaf senescence gene	-0.523695	0.97
Structura	Contig7437	GenBank: KF190467.1	Leaf senescence gene	1.3442	0.9725
SW16199	Contig7437	GenBank: KF190467.1	Leaf senescence gene	-1.07879	0.98
Sympax	Contig7437	GenBank: KF190467.1	Leaf senescence gene	0.277833	0.98
Tafeno	Contig7437	GenBank: KF190467.1	Leaf senescence gene	-0.32557	0.98
Tapir	Contig7437	GenBank: KF190467.1	Leaf senescence gene	-1.69407	0.9775
Theresa	Contig7437	GenBank: KF190467.1	Leaf senescence gene	-1.52964	0.97
Tiffany	Contig7437	GenBank: KF190467.1	Leaf senescence gene	1.45787	0.9725
Tokyo	Contig7437	GenBank: KF190467.1	Leaf senescence gene	0.862515	0.9725
Traminer	Contig7437	GenBank: KF190467.1	Leaf senescence gene	-1.89678	0.9775
Trixi	Contig7437	GenBank: KF190467.1	Leaf senescence gene	0.420406	0.9775
Vanessa	Contig7437	GenBank: KF190467.1	Leaf senescence gene	1.93893	0.98
Venezia	Contig7437	GenBank: KF190467.1	Leaf senescence gene	1.50436	0.985
Venus	Contig7437	GenBank: KF190467.1	Leaf senescence gene	-0.635845	0.97
Vertikale	Contig7437	GenBank: KF190467.1	Leaf senescence gene	-2.56194	0.98
Viresa	Contig7437	GenBank: KF190467.1	Leaf senescence gene	-1.38959	0.9775
VogelsangerGold	Contig7437	GenBank: KF190467.1	Leaf senescence gene	-0.976762	0.9825
Advance	Dhn1	GenBank: AF181451	Drought stress gene
Affair	Dhn1	GenBank: AF181451	Drought stress gene	-2.58576	0.95
Alissa	Dhn1	GenBank: AF181451	Drought stress gene	-9.67381	0.97
Alpaca	Dhn1	GenBank: AF181451	Drought stress gene	-6.18635	0.9675
Alraune	Dhn1	GenBank: AF181451	Drought stress gene	-4.66318	0.955
Anastasia	Dhn1	GenBank: AF181451	Drought stress gene	-13.2478	0.95
Andrea	Dhn1	GenBank: AF181451	Drought stress gene	5.35377	0.9675
Angela	Dhn1	GenBank: AF181451	Drought stress gene	-8.94317	0.915
Angora	Dhn1	GenBank: AF181451	Drought stress gene	-0.0438281	0.9525
Astrid	Dhn1	GenBank: AF181451	Drought stress gene	-3.47181	0.9375
Babylone	Dhn1	GenBank: AF181451	Drought stress gene	0.446485	0.9625
Banteng	Dhn1	GenBank: AF181451	Drought stress gene
Bayava	Dhn1	GenBank: AF181451	Drought stress gene	-1.66434	0.9375
Birgit	Dhn1	GenBank: AF181451	Drought stress gene	-5.53695	0.955
Bistro	Dhn1	GenBank: AF181451	Drought stress gene	-1.26028	0.9075
Bombay	Dhn1	GenBank: AF181451	Drought stress gene	-1.49618	0.9375
Borwina	Dhn1	GenBank: AF181451	Drought stress gene	-7.12118	0.965
Brunhild	Dhn1	GenBank: AF181451	Drought stress gene	-8.66479	0.9725
Cabrio	Dhn1	GenBank: AF181451	Drought stress gene	-6.83153	0.9075
Calador	Dhn1	GenBank: AF181451	Drought stress gene	0.406355	0.9425
Camera	Dhn1	GenBank: AF181451	Drought stress gene	-6.58245	0.965
Candesse	Dhn1	GenBank: AF181451	Drought stress gene	-6.72123	0.9575
Carat	Dhn1	GenBank: AF181451	Drought stress gene
Carola	Dhn1	GenBank: AF181451	Drought stress gene	-2.97384	0.9525
Catania	Dhn1	GenBank: AF181451	Drought stress gene	-5.81195	0.925
Catinka	Dhn1	GenBank: AF181451	Drought stress gene	-10.4571	0.96
Cita	Dhn1	GenBank: AF181451	Drought stress gene	-7.22965	0.96
Cleopatra	Dhn1	GenBank: AF181451	Drought stress gene	-4.63685	0.953333
Cornelia	Dhn1	GenBank: AF181451	Drought stress gene	-3.62493	0.965
Corona	Dhn1	GenBank: AF181451	Drought stress gene	-2.66622	0.955
Cosima	Dhn1	GenBank: AF181451	Drought stress gene
Danilo	Dhn1	GenBank: AF181451	Drought stress gene	-1.58105	0.89
Duet	Dhn1	GenBank: AF181451	Drought stress gene	-4.96865	0.965
Dura	Dhn1	GenBank: AF181451	Drought stress gene	-4.01332	0.9525
Elbany	Dhn1	GenBank: AF181451	Drought stress gene	-7.96436	0.9725
Elektra	Dhn1	GenBank: AF181451	Drought stress gene	-6.58447	0.95
Ermo	Dhn1	GenBank: AF181451	Drought stress gene	-5.91409	0.9425
Esterel	Dhn1	GenBank: AF181451	Drought stress gene	-4.40758	0.9525
Existenz	Dhn1	GenBank: AF181451	Drought stress gene	-2.25068	0.9475
Express	Dhn1	GenBank: AF181451	Drought stress gene	-6.09943	0.9375
Franka	Dhn1	GenBank: AF181451	Drought stress gene	-4.36632	0.96
Franziska	Dhn1	GenBank: AF181451	Drought stress gene	-7.77272	0.946667
Gaulois	Dhn1	GenBank: AF181451	Drought stress gene	-7.95479	0.936667
Gerbel	Dhn1	GenBank: AF181451	Drought stress gene	-4.51984	0.9575
Gerval	Dhn1	GenBank: AF181451	Drought stress gene	0.974698	0.9375
Gilberta	Dhn1	GenBank: AF181451	Drought stress gene	-0.536547	0.94
Goldmine	Dhn1	GenBank: AF181451	Drought stress gene	-1.19728	0.89
Grete	Dhn1	GenBank: AF181451	Drought stress gene	-5.82588	0.93
Hampus	Dhn1	GenBank: AF181451	Drought stress gene	-4.42039	0.9575
Hanna	Dhn1	GenBank: AF181451	Drought stress gene	-1.09825	0.8175
Hasso	Dhn1	GenBank: AF181451	Drought stress gene	-5.22543	0.8975
Hiberna	Dhn1	GenBank: AF181451	Drought stress gene	-4.66683	0.9425
Igri	Dhn1	GenBank: AF181451	Drought stress gene	1.80859	0.945
Intro	Dhn1	GenBank: AF181451	Drought stress gene	-4.84164	0.9625
Jana	Dhn1	GenBank: AF181451	Drought stress gene	-6.25721	0.94
Jessica	Dhn1	GenBank: AF181451	Drought stress gene	0.186862	0.9425
Julia	Dhn1	GenBank: AF181451	Drought stress gene
Kamoto	Dhn1	GenBank: AF181451	Drought stress gene	-0.555245	0.9475
Kaskade	Dhn1	GenBank: AF181451	Drought stress gene	-6.43276	0.95
Kendo	Dhn1	GenBank: AF181451	Drought stress gene	-3.12099	0.9225
Krimhild	Dhn1	GenBank: AF181451	Drought stress gene	-5.86343	0.945
Kyoto	Dhn1	GenBank: AF181451	Drought stress gene	-1.49775	0.955
Labea	Dhn1	GenBank: AF181451	Drought stress gene	-2.1003	0.93
Landi	Dhn1	GenBank: AF181451	Drought stress gene	-4.5007	0.895
Lenta	Dhn1	GenBank: AF181451	Drought stress gene	-2.55373	0.9525
Leonie	Dhn1	GenBank: AF181451	Drought stress gene	0.189996	0.9325
Lomerit	Dhn1	GenBank: AF181451	Drought stress gene	-1.43826	0.945
Ludmilla	Dhn1	GenBank: AF181451	Drought stress gene	-5.34947	0.9675
Lunaris	Dhn1	GenBank: AF181451	Drought stress gene	-1.90234	0.935
Madou	Dhn1	GenBank: AF181451	Drought stress gene	-1.91842	0.955
Mädru	Dhn1	GenBank: AF181451	Drought stress gene	-0.871858	0.9375
Magie	Dhn1	GenBank: AF181451	Drought stress gene	-4.76193	0.88
Malta	Dhn1	GenBank: AF181451	Drought stress gene	-0.450545	0.92
Mammut	Dhn1	GenBank: AF181451	Drought stress gene	-1.37103	0.9525
Marinka	Dhn1	GenBank: AF181451	Drought stress gene	-0.740407	0.9475
Marylin	Dhn1	GenBank: AF181451	Drought stress gene	2.72143	0.93
Masto	Dhn1	GenBank: AF181451	Drought stress gene	-3.42006	0.9425
Merlot	Dhn1	GenBank: AF181451	Drought stress gene	-0.720825	0.945
Millie	Dhn1	GenBank: AF181451	Drought stress gene	-3.56355	0.95
Mombasa	Dhn1	GenBank: AF181451	Drought stress gene	-3.81222	0.9525
Naomie	Dhn1	GenBank: AF181451	Drought stress gene	-3.17956	0.946667
Nebelia	Dhn1	GenBank: AF181451	Drought stress gene	-1.08518	0.9375
Nelly	Dhn1	GenBank: AF181451	Drought stress gene	-4.49294	0.945
Nikel	Dhn1	GenBank: AF181451	Drought stress gene	-4.34614	0.94
Noveta	Dhn1	GenBank: AF181451	Drought stress gene	0.892849	0.935
Ogra	Dhn1	GenBank: AF181451	Drought stress gene	-2.10044	0.9575
Passion	Dhn1	GenBank: AF181451	Drought stress gene	-3.06116	0.9375
Pastoral	Dhn1	GenBank: AF181451	Drought stress gene	3.5152	0.9125
Petra	Dhn1	GenBank: AF181451	Drought stress gene	1.08301	0.9425
Plana	Dhn1	GenBank: AF181451	Drought stress gene	-2.00054	0.9575
Regina	Dhn1	GenBank: AF181451	Drought stress gene	-3.65208	0.91
Reni	Dhn1	GenBank: AF181451	Drought stress gene	-4.94939	0.943333
Rocca	Dhn1	GenBank: AF181451	Drought stress gene	-1.02508	0.925
Sarah	Dhn1	GenBank: AF181451	Drought stress gene	-4.55864	0.9525
SBCC106	Dhn1	GenBank: AF181451	Drought stress gene	-0.535657	0.96
SBCC109	Dhn1	GenBank: AF181451	Drought stress gene
SBCC11	Dhn1	GenBank: AF181451	Drought stress gene	-3.5444	0.9175
SBCC119	Dhn1	GenBank: AF181451	Drought stress gene	1.3719	0.9575
SBCC12	Dhn1	GenBank: AF181451	Drought stress gene
SBCC130	Dhn1	GenBank: AF181451	Drought stress gene
SBCC136	Dhn1	GenBank: AF181451	Drought stress gene	0.382617	0.95
SBCC138	Dhn1	GenBank: AF181451	Drought stress gene	0.563943	0.785
SBCC14	Dhn1	GenBank: AF181451	Drought stress gene	3.76698	0.86
SBCC140	Dhn1	GenBank: AF181451	Drought stress gene
SBCC148	Dhn1	GenBank: AF181451	Drought stress gene
SBCC16	Dhn1	GenBank: AF181451	Drought stress gene	-4.5337	0.9575
SBCC18	Dhn1	GenBank: AF181451	Drought stress gene
SBCC23	Dhn1	GenBank: AF181451	Drought stress gene	-1.42123	0.94
SBCC25	Dhn1	GenBank: AF181451	Drought stress gene
SBCC27	Dhn1	GenBank: AF181451	Drought stress gene	2.20952	0.95
SBCC28	Dhn1	GenBank: AF181451	Drought stress gene
SBCC3	Dhn1	GenBank: AF181451	Drought stress gene	4.20842	0.935
SBCC32	Dhn1	GenBank: AF181451	Drought stress gene	0.949386	0.96
SBCC38	Dhn1	GenBank: AF181451	Drought stress gene
SBCC39	Dhn1	GenBank: AF181451	Drought stress gene
SBCC42	Dhn1	GenBank: AF181451	Drought stress gene	0.696448	0.805
SBCC47	Dhn1	GenBank: AF181451	Drought stress gene
SBCC49	Dhn1	GenBank: AF181451	Drought stress gene
SBCC51	Dhn1	GenBank: AF181451	Drought stress gene
SBCC54	Dhn1	GenBank: AF181451	Drought stress gene	4.40664	0.9075
SBCC59	Dhn1	GenBank: AF181451	Drought stress gene	0.0489174	0.7975
SBCC63	Dhn1	GenBank: AF181451	Drought stress gene
SBCC65	Dhn1	GenBank: AF181451	Drought stress gene	-1.95792	0.89
SBCC67	Dhn1	GenBank: AF181451	Drought stress gene
SBCC70	Dhn1	GenBank: AF181451	Drought stress gene
SBCC73	Dhn1	GenBank: AF181451	Drought stress gene
SBCC74	Dhn1	GenBank: AF181451	Drought stress gene	-3.82119	0.77
SBCC75	Dhn1	GenBank: AF181451	Drought stress gene
SBCC76	Dhn1	GenBank: AF181451	Drought stress gene	0.76649	0.8425
SBCC78	Dhn1	GenBank: AF181451	Drought stress gene	3.7883	0.8525
SBCC79	Dhn1	GenBank: AF181451	Drought stress gene	-1.20765	0.9475
SBCC80	Dhn1	GenBank: AF181451	Drought stress gene
SBCC81	Dhn1	GenBank: AF181451	Drought stress gene	-2.59934	0.9525
SBCC89	Dhn1	GenBank: AF181451	Drought stress gene	-1.4362	0.94
SBCC91	Dhn1	GenBank: AF181451	Drought stress gene	0.501916	0.9075
SBCC92	Dhn1	GenBank: AF181451	Drought stress gene	-3.0625	0.8725
SBCC97	Dhn1	GenBank: AF181451	Drought stress gene	1.89375	0.935
Sonate	Dhn1	GenBank: AF181451	Drought stress gene	-5.45105	0.8625
Sonja	Dhn1	GenBank: AF181451	Drought stress gene	-1.92513	0.94
Stephanie	Dhn1	GenBank: AF181451	Drought stress gene	-2.74923	0.935
Structura	Dhn1	GenBank: AF181451	Drought stress gene	-1.58276	0.96
SW16199	Dhn1	GenBank: AF181451	Drought stress gene	-6.45896	0.9425
Sympax	Dhn1	GenBank: AF181451	Drought stress gene	-1.54279	0.955
Tafeno	Dhn1	GenBank: AF181451	Drought stress gene	-2.60729	0.8875
Tapir	Dhn1	GenBank: AF181451	Drought stress gene	-1.47905	0.95
Theresa	Dhn1	GenBank: AF181451	Drought stress gene	-4.28293	0.88
Tiffany	Dhn1	GenBank: AF181451	Drought stress gene	0.272583	0.9425
Tokyo	Dhn1	GenBank: AF181451	Drought stress gene	1.31689	0.9425
Traminer	Dhn1	GenBank: AF181451	Drought stress gene	-3.14116	0.8775
Trixi	Dhn1	GenBank: AF181451	Drought stress gene	0.396083	0.9375
Vanessa	Dhn1	GenBank: AF181451	Drought stress gene	1.54652	0.9675
Venezia	Dhn1	GenBank: AF181451	Drought stress gene	-2.60059	0.9475
Venus	Dhn1	GenBank: AF181451	Drought stress gene	-2.75758	0.9525
Vertikale	Dhn1	GenBank: AF181451	Drought stress gene	-4.09079	0.95
Viresa	Dhn1	GenBank: AF181451	Drought stress gene	-1.97142	0.9525
VogelsangerGold	Dhn1	GenBank: AF181451	Drought stress gene	-2.74117	0.9475
Advance	ETFQO	GenBank: BT000373.1	Gene out of GWAS	0.22888	0.9525
Affair	ETFQO	GenBank: BT000373.1	Gene out of GWAS	0.294923	0.9725
Alissa	ETFQO	GenBank: BT000373.1	Gene out of GWAS	-0.492998	0.9775
Alpaca	ETFQO	GenBank: BT000373.1	Gene out of GWAS	0.715986	0.9775
Alraune	ETFQO	GenBank: BT000373.1	Gene out of GWAS	0.482554	0.98
Anastasia	ETFQO	GenBank: BT000373.1	Gene out of GWAS	-6.59575	0.9775
Andrea	ETFQO	GenBank: BT000373.1	Gene out of GWAS	3.65155	0.9225
Angela	ETFQO	GenBank: BT000373.1	Gene out of GWAS	-0.422624	0.9775
Angora	ETFQO	GenBank: BT000373.1	Gene out of GWAS	-0.23952	0.9375
Astrid	ETFQO	GenBank: BT000373.1	Gene out of GWAS	0.753582	0.9875
Babylone	ETFQO	GenBank: BT000373.1	Gene out of GWAS	0.721424	0.9675
Banteng	ETFQO	GenBank: BT000373.1	Gene out of GWAS	-1.83322	0.9825
Bayava	ETFQO	GenBank: BT000373.1	Gene out of GWAS	0.780267	0.955
Birgit	ETFQO	GenBank: BT000373.1	Gene out of GWAS	-1.2192	0.9775
Bistro	ETFQO	GenBank: BT000373.1	Gene out of GWAS	0.367065	0.985
Bombay	ETFQO	GenBank: BT000373.1	Gene out of GWAS	0.335951	0.9775
Borwina	ETFQO	GenBank: BT000373.1	Gene out of GWAS	0.386319	0.9825
Brunhild	ETFQO	GenBank: BT000373.1	Gene out of GWAS	-0.550261	0.98
Cabrio	ETFQO	GenBank: BT000373.1	Gene out of GWAS	0.808926	0.88
Calador	ETFQO	GenBank: BT000373.1	Gene out of GWAS	0.789356	0.985
Camera	ETFQO	GenBank: BT000373.1	Gene out of GWAS	-0.407743	0.9825
Candesse	ETFQO	GenBank: BT000373.1	Gene out of GWAS	-0.779087	0.98
Carat	ETFQO	GenBank: BT000373.1	Gene out of GWAS	-0.260035	0.9675
Carola	ETFQO	GenBank: BT000373.1	Gene out of GWAS	-0.157681	0.9775
Catania	ETFQO	GenBank: BT000373.1	Gene out of GWAS	-0.599281	0.975
Catinka	ETFQO	GenBank: BT000373.1	Gene out of GWAS	-3.22155	0.98
Cita	ETFQO	GenBank: BT000373.1	Gene out of GWAS	-0.299754	0.9775
Cleopatra	ETFQO	GenBank: BT000373.1	Gene out of GWAS	0.337444	0.98
Cornelia	ETFQO	GenBank: BT000373.1	Gene out of GWAS	1.35444	0.9775
Corona	ETFQO	GenBank: BT000373.1	Gene out of GWAS	0.53014	0.98
Cosima	ETFQO	GenBank: BT000373.1	Gene out of GWAS	0.332432	0.97
Danilo	ETFQO	GenBank: BT000373.1	Gene out of GWAS	0.134305	0.97
Duet	ETFQO	GenBank: BT000373.1	Gene out of GWAS	0.181664	0.965
Dura	ETFQO	GenBank: BT000373.1	Gene out of GWAS	0.208672	0.985
Elbany	ETFQO	GenBank: BT000373.1	Gene out of GWAS	0.145704	0.985
Elektra	ETFQO	GenBank: BT000373.1	Gene out of GWAS	-0.585034	0.9725
Ermo	ETFQO	GenBank: BT000373.1	Gene out of GWAS	0.257674	0.9825
Esterel	ETFQO	GenBank: BT000373.1	Gene out of GWAS	-0.542956	0.9775
Existenz	ETFQO	GenBank: BT000373.1	Gene out of GWAS	0.617047	0.965
Express	ETFQO	GenBank: BT000373.1	Gene out of GWAS	0.867037	0.9825
Franka	ETFQO	GenBank: BT000373.1	Gene out of GWAS	0.504195	0.98
Franziska	ETFQO	GenBank: BT000373.1	Gene out of GWAS	0.373274	0.98
Gaulois	ETFQO	GenBank: BT000373.1	Gene out of GWAS	0.436941	0.9725
Gerbel	ETFQO	GenBank: BT000373.1	Gene out of GWAS	-0.144702	0.9775
Gerval	ETFQO	GenBank: BT000373.1	Gene out of GWAS	0.328869	0.985
Gilberta	ETFQO	GenBank: BT000373.1	Gene out of GWAS	0.65023	0.9775
Goldmine	ETFQO	GenBank: BT000373.1	Gene out of GWAS	0.146046	0.97
Grete	ETFQO	GenBank: BT000373.1	Gene out of GWAS	-6.65402	0.98
Hampus	ETFQO	GenBank: BT000373.1	Gene out of GWAS	0.540606	0.98
Hanna	ETFQO	GenBank: BT000373.1	Gene out of GWAS	-0.26968	0.98
Hasso	ETFQO	GenBank: BT000373.1	Gene out of GWAS	1.26834	0.98
Hiberna	ETFQO	GenBank: BT000373.1	Gene out of GWAS	0.133885	0.9825
Igri	ETFQO	GenBank: BT000373.1	Gene out of GWAS	-0.313625	0.9725
Intro	ETFQO	GenBank: BT000373.1	Gene out of GWAS	1.5095	0.98
Jana	ETFQO	GenBank: BT000373.1	Gene out of GWAS	-0.561972	0.975
Jessica	ETFQO	GenBank: BT000373.1	Gene out of GWAS	0.6701	0.9825
Julia	ETFQO	GenBank: BT000373.1	Gene out of GWAS	0.391178	0.965
Kamoto	ETFQO	GenBank: BT000373.1	Gene out of GWAS	0.841546	0.975
Kaskade	ETFQO	GenBank: BT000373.1	Gene out of GWAS	0.49901	0.975
Kendo	ETFQO	GenBank: BT000373.1	Gene out of GWAS	0.464589	0.9775
Krimhild	ETFQO	GenBank: BT000373.1	Gene out of GWAS	0.316221	0.98
Kyoto	ETFQO	GenBank: BT000373.1	Gene out of GWAS	-0.448748	0.97
Labea	ETFQO	GenBank: BT000373.1	Gene out of GWAS	0.167786	0.9675
Landi	ETFQO	GenBank: BT000373.1	Gene out of GWAS	0.33595	0.9625
Lenta	ETFQO	GenBank: BT000373.1	Gene out of GWAS	1.73963	0.9775
Leonie	ETFQO	GenBank: BT000373.1	Gene out of GWAS	-0.39793	0.9775
Lomerit	ETFQO	GenBank: BT000373.1	Gene out of GWAS	2.22278	0.975
Ludmilla	ETFQO	GenBank: BT000373.1	Gene out of GWAS	-0.211209	0.975
Lunaris	ETFQO	GenBank: BT000373.1	Gene out of GWAS	-0.593218	0.9725
Madou	ETFQO	GenBank: BT000373.1	Gene out of GWAS	0.53775	0.975
Mädru	ETFQO	GenBank: BT000373.1	Gene out of GWAS	-0.242137	0.98
Magie	ETFQO	GenBank: BT000373.1	Gene out of GWAS	-0.697855	0.9775
Malta	ETFQO	GenBank: BT000373.1	Gene out of GWAS	0.466043	0.9775
Mammut	ETFQO	GenBank: BT000373.1	Gene out of GWAS	0.235514	0.975
Marinka	ETFQO	GenBank: BT000373.1	Gene out of GWAS	-1.28579	0.95
Marylin	ETFQO	GenBank: BT000373.1	Gene out of GWAS	-0.131905	0.975
Masto	ETFQO	GenBank: BT000373.1	Gene out of GWAS	-0.58366	0.97
Merlot	ETFQO	GenBank: BT000373.1	Gene out of GWAS	0.614348	0.9775
Millie	ETFQO	GenBank: BT000373.1	Gene out of GWAS	-0.50149	0.965
Mombasa	ETFQO	GenBank: BT000373.1	Gene out of GWAS	0.300687	0.97
Naomie	ETFQO	GenBank: BT000373.1	Gene out of GWAS	0.355125	0.9625
Nebelia	ETFQO	GenBank: BT000373.1	Gene out of GWAS	2.5714	0.975
Nelly	ETFQO	GenBank: BT000373.1	Gene out of GWAS	0.452683	0.98
Nikel	ETFQO	GenBank: BT000373.1	Gene out of GWAS	-0.268794	0.9725
Noveta	ETFQO	GenBank: BT000373.1	Gene out of GWAS	0.270983	0.9825
Ogra	ETFQO	GenBank: BT000373.1	Gene out of GWAS	0.961402	0.9775
Passion	ETFQO	GenBank: BT000373.1	Gene out of GWAS	0.937293	0.975
Pastoral	ETFQO	GenBank: BT000373.1	Gene out of GWAS	-0.357962	0.97
Petra	ETFQO	GenBank: BT000373.1	Gene out of GWAS	0.07803	0.98
Plana	ETFQO	GenBank: BT000373.1	Gene out of GWAS	0.684762	0.9775
Regina	ETFQO	GenBank: BT000373.1	Gene out of GWAS	-0.214371	0.97
Reni	ETFQO	GenBank: BT000373.1	Gene out of GWAS	0.295182	0.975
Rocca	ETFQO	GenBank: BT000373.1	Gene out of GWAS	0.534388	0.9875
Sarah	ETFQO	GenBank: BT000373.1	Gene out of GWAS	-0.739026	0.9725
SBCC106	ETFQO	GenBank: BT000373.1	Gene out of GWAS	0.223475	0.95
SBCC109	ETFQO	GenBank: BT000373.1	Gene out of GWAS	0.65061	0.95
SBCC11	ETFQO	GenBank: BT000373.1	Gene out of GWAS	1.7221	0.9775
SBCC119	ETFQO	GenBank: BT000373.1	Gene out of GWAS	-0.842903	0.945
SBCC12	ETFQO	GenBank: BT000373.1	Gene out of GWAS	2.29198	0.945
SBCC130	ETFQO	GenBank: BT000373.1	Gene out of GWAS	2.87871	0.96
SBCC136	ETFQO	GenBank: BT000373.1	Gene out of GWAS	-0.572116	0.98
SBCC138	ETFQO	GenBank: BT000373.1	Gene out of GWAS	-0.959473	0.945
SBCC14	ETFQO	GenBank: BT000373.1	Gene out of GWAS	0.160128	0.965
SBCC140	ETFQO	GenBank: BT000373.1	Gene out of GWAS	0.703354	0.9175
SBCC148	ETFQO	GenBank: BT000373.1	Gene out of GWAS	-0.382863	0.9475
SBCC16	ETFQO	GenBank: BT000373.1	Gene out of GWAS	0.93381	0.97
SBCC18	ETFQO	GenBank: BT000373.1	Gene out of GWAS	0.316326	0.96
SBCC23	ETFQO	GenBank: BT000373.1	Gene out of GWAS	1.02962	0.9675
SBCC25	ETFQO	GenBank: BT000373.1	Gene out of GWAS	-0.171863	0.94
SBCC27	ETFQO	GenBank: BT000373.1	Gene out of GWAS	0.32194	0.975
SBCC28	ETFQO	GenBank: BT000373.1	Gene out of GWAS	-0.491043	0.9675
SBCC3	ETFQO	GenBank: BT000373.1	Gene out of GWAS	-2.8157	0.9575
SBCC32	ETFQO	GenBank: BT000373.1	Gene out of GWAS	1.32265	0.93
SBCC38	ETFQO	GenBank: BT000373.1	Gene out of GWAS	1.9602	0.9425
SBCC39	ETFQO	GenBank: BT000373.1	Gene out of GWAS	0.446337	0.9725
SBCC42	ETFQO	GenBank: BT000373.1	Gene out of GWAS	-0.565984	0.96
SBCC47	ETFQO	GenBank: BT000373.1	Gene out of GWAS	-0.312327	0.84
SBCC49	ETFQO	GenBank: BT000373.1	Gene out of GWAS	1.82825	0.9325
SBCC51	ETFQO	GenBank: BT000373.1	Gene out of GWAS	2.68641	0.8975
SBCC54	ETFQO	GenBank: BT000373.1	Gene out of GWAS	-0.151044	0.9575
SBCC59	ETFQO	GenBank: BT000373.1	Gene out of GWAS	0.725821	0.9775
SBCC63	ETFQO	GenBank: BT000373.1	Gene out of GWAS	0.357159	0.965
SBCC65	ETFQO	GenBank: BT000373.1	Gene out of GWAS	0.60559	0.955
SBCC67	ETFQO	GenBank: BT000373.1	Gene out of GWAS	-0.283548	0.97
SBCC70	ETFQO	GenBank: BT000373.1	Gene out of GWAS	0.00868465	0.965
SBCC73	ETFQO	GenBank: BT000373.1	Gene out of GWAS	-0.283529	0.92
SBCC74	ETFQO	GenBank: BT000373.1	Gene out of GWAS	-0.602424	0.9525
SBCC75	ETFQO	GenBank: BT000373.1	Gene out of GWAS	0.487236	0.925
SBCC76	ETFQO	GenBank: BT000373.1	Gene out of GWAS	0.751827	0.92
SBCC78	ETFQO	GenBank: BT000373.1	Gene out of GWAS	2.35347	0.9275
SBCC79	ETFQO	GenBank: BT000373.1	Gene out of GWAS	0.338442	0.97
SBCC80	ETFQO	GenBank: BT000373.1	Gene out of GWAS
SBCC81	ETFQO	GenBank: BT000373.1	Gene out of GWAS	-0.495095	0.915
SBCC89	ETFQO	GenBank: BT000373.1	Gene out of GWAS	-0.432429	0.9375
SBCC91	ETFQO	GenBank: BT000373.1	Gene out of GWAS	0.192406	0.9425
SBCC92	ETFQO	GenBank: BT000373.1	Gene out of GWAS	0.484071	0.96
SBCC97	ETFQO	GenBank: BT000373.1	Gene out of GWAS	-1.03418	0.945
Sonate	ETFQO	GenBank: BT000373.1	Gene out of GWAS	0.304172	0.98
Sonja	ETFQO	GenBank: BT000373.1	Gene out of GWAS	0.512288	0.98
Stephanie	ETFQO	GenBank: BT000373.1	Gene out of GWAS	-0.698301	0.985
Structura	ETFQO	GenBank: BT000373.1	Gene out of GWAS	-0.53487	0.975
SW16199	ETFQO	GenBank: BT000373.1	Gene out of GWAS	0.0326304	0.99
Sympax	ETFQO	GenBank: BT000373.1	Gene out of GWAS	0.281533	0.97
Tafeno	ETFQO	GenBank: BT000373.1	Gene out of GWAS	0.455946	0.97
Tapir	ETFQO	GenBank: BT000373.1	Gene out of GWAS	0.62052	0.985
Theresa	ETFQO	GenBank: BT000373.1	Gene out of GWAS	-0.308056	0.99
Tiffany	ETFQO	GenBank: BT000373.1	Gene out of GWAS	0.609457	0.98
Tokyo	ETFQO	GenBank: BT000373.1	Gene out of GWAS	0.730487	0.985
Traminer	ETFQO	GenBank: BT000373.1	Gene out of GWAS	-0.280004	0.9725
Trixi	ETFQO	GenBank: BT000373.1	Gene out of GWAS	0.316503	0.975
Vanessa	ETFQO	GenBank: BT000373.1	Gene out of GWAS	0.394977	0.9575
Venezia	ETFQO	GenBank: BT000373.1	Gene out of GWAS	0.678951	0.9475
Venus	ETFQO	GenBank: BT000373.1	Gene out of GWAS	0.238184	0.985
Vertikale	ETFQO	GenBank: BT000373.1	Gene out of GWAS	0.517166	0.9775
Viresa	ETFQO	GenBank: BT000373.1	Gene out of GWAS	0.34863	0.98
VogelsangerGold	ETFQO	GenBank: BT000373.1	Gene out of GWAS	0.425052	0.98
Advance	GAD3	GenBank: AY187941	Drought stress gene	-1.41744	0.9225
Affair	GAD3	GenBank: AY187941	Drought stress gene	-1.8369	0.9325
Alissa	GAD3	GenBank: AY187941	Drought stress gene	-3.22396	0.95
Alpaca	GAD3	GenBank: AY187941	Drought stress gene	-2.62017	0.9375
Alraune	GAD3	GenBank: AY187941	Drought stress gene	-1.48548	0.9475
Anastasia	GAD3	GenBank: AY187941	Drought stress gene	-9.54111	0.945
Andrea	GAD3	GenBank: AY187941	Drought stress gene	-1.1886	0.885
Angela	GAD3	GenBank: AY187941	Drought stress gene	-3.20433	0.9475
Angora	GAD3	GenBank: AY187941	Drought stress gene	-0.295467	0.9
Astrid	GAD3	GenBank: AY187941	Drought stress gene	-1.20251	0.9525
Babylone	GAD3	GenBank: AY187941	Drought stress gene	-0.442676	0.9325
Banteng	GAD3	GenBank: AY187941	Drought stress gene	-4.1652	0.9425
Bayava	GAD3	GenBank: AY187941	Drought stress gene	-1.4855	0.935
Birgit	GAD3	GenBank: AY187941	Drought stress gene	-3.79913	0.9575
Bistro	GAD3	GenBank: AY187941	Drought stress gene	-0.773023	0.9525
Bombay	GAD3	GenBank: AY187941	Drought stress gene	-1.57351	0.9275
Borwina	GAD3	GenBank: AY187941	Drought stress gene	-2.55824	0.9575
Brunhild	GAD3	GenBank: AY187941	Drought stress gene	-3.76569	0.955
Cabrio	GAD3	GenBank: AY187941	Drought stress gene	-1.30821	0.825
Calador	GAD3	GenBank: AY187941	Drought stress gene	1.18071	0.9625
Camera	GAD3	GenBank: AY187941	Drought stress gene	-0.661899	0.96
Candesse	GAD3	GenBank: AY187941	Drought stress gene	-2.69113	0.9425
Carat	GAD3	GenBank: AY187941	Drought stress gene	-1.35635	0.9075
Carola	GAD3	GenBank: AY187941	Drought stress gene	-2.23807	0.94
Catania	GAD3	GenBank: AY187941	Drought stress gene	-2.88416	0.9375
Catinka	GAD3	GenBank: AY187941	Drought stress gene	-6.3007	0.9425
Cita	GAD3	GenBank: AY187941	Drought stress gene	-2.85156	0.945
Cleopatra	GAD3	GenBank: AY187941	Drought stress gene	-0.935605	0.945
Cornelia	GAD3	GenBank: AY187941	Drought stress gene	-1.91081	0.945
Corona	GAD3	GenBank: AY187941	Drought stress gene	-1.42062	0.945
Cosima	GAD3	GenBank: AY187941	Drought stress gene	-3.52823	0.9275
Danilo	GAD3	GenBank: AY187941	Drought stress gene	-0.567318	0.9475
Duet	GAD3	GenBank: AY187941	Drought stress gene	-1.19386	0.935
Dura	GAD3	GenBank: AY187941	Drought stress gene	-2.30905	0.9375
Elbany	GAD3	GenBank: AY187941	Drought stress gene	-3.42604	0.945
Elektra	GAD3	GenBank: AY187941	Drought stress gene	-2.58615	0.93
Ermo	GAD3	GenBank: AY187941	Drought stress gene	-2.69839	0.95
Esterel	GAD3	GenBank: AY187941	Drought stress gene	-2.28301	0.94
Existenz	GAD3	GenBank: AY187941	Drought stress gene	0.400477	0.94
Express	GAD3	GenBank: AY187941	Drought stress gene	-2.06537	0.945
Franka	GAD3	GenBank: AY187941	Drought stress gene	-1.52573	0.925
Franziska	GAD3	GenBank: AY187941	Drought stress gene	-2.4025	0.94
Gaulois	GAD3	GenBank: AY187941	Drought stress gene	-2.49931	0.925
Gerbel	GAD3	GenBank: AY187941	Drought stress gene	-1.38051	0.945
Gerval	GAD3	GenBank: AY187941	Drought stress gene	-0.956912	0.9725
Gilberta	GAD3	GenBank: AY187941	Drought stress gene	-1.56511	0.945
Goldmine	GAD3	GenBank: AY187941	Drought stress gene	-1.05637	0.95
Grete	GAD3	GenBank: AY187941	Drought stress gene	-9.56291	0.9475
Hampus	GAD3	GenBank: AY187941	Drought stress gene	-1.87417	0.965
Hanna	GAD3	GenBank: AY187941	Drought stress gene	-1.7602	0.9575
Hasso	GAD3	GenBank: AY187941	Drought stress gene	-1.74408	0.955
Hiberna	GAD3	GenBank: AY187941	Drought stress gene	-1.34686	0.9775
Igri	GAD3	GenBank: AY187941	Drought stress gene	0.223463	0.945
Intro	GAD3	GenBank: AY187941	Drought stress gene	-0.914676	0.9775
Jana	GAD3	GenBank: AY187941	Drought stress gene	-2.71529	0.96
Jessica	GAD3	GenBank: AY187941	Drought stress gene	-0.454624	0.975
Julia	GAD3	GenBank: AY187941	Drought stress gene	-2.25638	0.92
Kamoto	GAD3	GenBank: AY187941	Drought stress gene	-0.348107	0.9775
Kaskade	GAD3	GenBank: AY187941	Drought stress gene	-1.3668	0.96
Kendo	GAD3	GenBank: AY187941	Drought stress gene	-1.53022	0.97
Krimhild	GAD3	GenBank: AY187941	Drought stress gene	-2.21439	0.955
Kyoto	GAD3	GenBank: AY187941	Drought stress gene	-0.681141	0.9675
Labea	GAD3	GenBank: AY187941	Drought stress gene	-0.891578	0.93
Landi	GAD3	GenBank: AY187941	Drought stress gene	-2.27969	0.9225
Lenta	GAD3	GenBank: AY187941	Drought stress gene	-2.78233	0.9675
Leonie	GAD3	GenBank: AY187941	Drought stress gene	0.510144	0.9375
Lomerit	GAD3	GenBank: AY187941	Drought stress gene	-1.17218	0.945
Ludmilla	GAD3	GenBank: AY187941	Drought stress gene	-1.6898	0.9425
Lunaris	GAD3	GenBank: AY187941	Drought stress gene	-0.554957	0.9325
Madou	GAD3	GenBank: AY187941	Drought stress gene	0.279079	0.93
Mädru	GAD3	GenBank: AY187941	Drought stress gene	-1.54455	0.9375
Magie	GAD3	GenBank: AY187941	Drought stress gene	-1.3411	0.925
Malta	GAD3	GenBank: AY187941	Drought stress gene	-0.48012	0.95
Mammut	GAD3	GenBank: AY187941	Drought stress gene	-1.7846	0.96
Marinka	GAD3	GenBank: AY187941	Drought stress gene	-0.32561	0.9225
Marylin	GAD3	GenBank: AY187941	Drought stress gene	-0.287194	0.945
Masto	GAD3	GenBank: AY187941	Drought stress gene	-2.22555	0.9675
Merlot	GAD3	GenBank: AY187941	Drought stress gene	-0.784334	0.9525
Millie	GAD3	GenBank: AY187941	Drought stress gene	-0.648877	0.925
Mombasa	GAD3	GenBank: AY187941	Drought stress gene	-0.328179	0.935
Naomie	GAD3	GenBank: AY187941	Drought stress gene	-2.08953	0.9
Nebelia	GAD3	GenBank: AY187941	Drought stress gene	0.751728	0.9425
Nelly	GAD3	GenBank: AY187941	Drought stress gene	-1.73145	0.935
Nikel	GAD3	GenBank: AY187941	Drought stress gene	-1.54726	0.935
Noveta	GAD3	GenBank: AY187941	Drought stress gene	-0.580681	0.96
Ogra	GAD3	GenBank: AY187941	Drought stress gene	-1.23999	0.94
Passion	GAD3	GenBank: AY187941	Drought stress gene	-1.15257	0.9275
Pastoral	GAD3	GenBank: AY187941	Drought stress gene	1.18944	0.9575
Petra	GAD3	GenBank: AY187941	Drought stress gene	0.685883	0.9575
Plana	GAD3	GenBank: AY187941	Drought stress gene	-2.15151	0.9325
Regina	GAD3	GenBank: AY187941	Drought stress gene	-0.753902	0.9625
Reni	GAD3	GenBank: AY187941	Drought stress gene	-1.43539	0.965
Rocca	GAD3	GenBank: AY187941	Drought stress gene	-2.45605	0.9575
Sarah	GAD3	GenBank: AY187941	Drought stress gene	-2.53929	0.945
SBCC106	GAD3	GenBank: AY187941	Drought stress gene	1.39626	0.8675
SBCC109	GAD3	GenBank: AY187941	Drought stress gene	-0.76539	0.9225
SBCC11	GAD3	GenBank: AY187941	Drought stress gene	0.459393	0.9525
SBCC119	GAD3	GenBank: AY187941	Drought stress gene	0.530132	0.885
SBCC12	GAD3	GenBank: AY187941	Drought stress gene	1.45583	0.8775
SBCC130	GAD3	GenBank: AY187941	Drought stress gene	1.40605	0.9025
SBCC136	GAD3	GenBank: AY187941	Drought stress gene	0.276182	0.935
SBCC138	GAD3	GenBank: AY187941	Drought stress gene	1.17339	0.88
SBCC14	GAD3	GenBank: AY187941	Drought stress gene	1.25769	0.91
SBCC140	GAD3	GenBank: AY187941	Drought stress gene	0.981796	0.8675
SBCC148	GAD3	GenBank: AY187941	Drought stress gene	0.792947	0.92
SBCC16	GAD3	GenBank: AY187941	Drought stress gene	0.256948	0.945
SBCC18	GAD3	GenBank: AY187941	Drought stress gene	-0.00709002	0.9075
SBCC23	GAD3	GenBank: AY187941	Drought stress gene	0.464453	0.925
SBCC25	GAD3	GenBank: AY187941	Drought stress gene	-0.687402	0.885
SBCC27	GAD3	GenBank: AY187941	Drought stress gene	1.34209	0.935
SBCC28	GAD3	GenBank: AY187941	Drought stress gene	-0.32351	0.94
SBCC3	GAD3	GenBank: AY187941	Drought stress gene	0.680638	0.9025
SBCC32	GAD3	GenBank: AY187941	Drought stress gene	1.43186	0.8725
SBCC38	GAD3	GenBank: AY187941	Drought stress gene	0.790816	0.875
SBCC39	GAD3	GenBank: AY187941	Drought stress gene	0.193486	0.9625
SBCC42	GAD3	GenBank: AY187941	Drought stress gene	-0.827232	0.9325
SBCC47	GAD3	GenBank: AY187941	Drought stress gene	1.82282	0.925
SBCC49	GAD3	GenBank: AY187941	Drought stress gene	-1.01072	0.89
SBCC51	GAD3	GenBank: AY187941	Drought stress gene	-2.3565	0.92
SBCC54	GAD3	GenBank: AY187941	Drought stress gene	-0.0167216	0.93
SBCC59	GAD3	GenBank: AY187941	Drought stress gene	0.738728	0.9625
SBCC63	GAD3	GenBank: AY187941	Drought stress gene	1.47275	0.95
SBCC65	GAD3	GenBank: AY187941	Drought stress gene	0.0281439	0.88
SBCC67	GAD3	GenBank: AY187941	Drought stress gene	1.05143	0.955
SBCC70	GAD3	GenBank: AY187941	Drought stress gene	0.945553	0.94
SBCC73	GAD3	GenBank: AY187941	Drought stress gene	0.725789	0.885
SBCC74	GAD3	GenBank: AY187941	Drought stress gene	1.19305	0.8875
SBCC75	GAD3	GenBank: AY187941	Drought stress gene	-0.381118	0.8675
SBCC76	GAD3	GenBank: AY187941	Drought stress gene	1.23108	0.86
SBCC78	GAD3	GenBank: AY187941	Drought stress gene	1.26551	0.875
SBCC79	GAD3	GenBank: AY187941	Drought stress gene	0.273891	0.9275
SBCC80	GAD3	GenBank: AY187941	Drought stress gene
SBCC81	GAD3	GenBank: AY187941	Drought stress gene	-0.239434	0.88
SBCC89	GAD3	GenBank: AY187941	Drought stress gene	-0.435932	0.8775
SBCC91	GAD3	GenBank: AY187941	Drought stress gene	0.185957	0.8875
SBCC92	GAD3	GenBank: AY187941	Drought stress gene	0.332863	0.885
SBCC97	GAD3	GenBank: AY187941	Drought stress gene	-0.323051	0.8875
Sonate	GAD3	GenBank: AY187941	Drought stress gene	-1.24584	0.975
Sonja	GAD3	GenBank: AY187941	Drought stress gene	-1.34614	0.9525
Stephanie	GAD3	GenBank: AY187941	Drought stress gene	-2.48826	0.9775
Structura	GAD3	GenBank: AY187941	Drought stress gene	-1.51791	0.95
SW16199	GAD3	GenBank: AY187941	Drought stress gene	-1.94001	0.975
Sympax	GAD3	GenBank: AY187941	Drought stress gene	-0.703571	0.9325
Tafeno	GAD3	GenBank: AY187941	Drought stress gene	-0.949089	0.9325
Tapir	GAD3	GenBank: AY187941	Drought stress gene	-1.8371	0.955
Theresa	GAD3	GenBank: AY187941	Drought stress gene	-1.65508	0.9775
Tiffany	GAD3	GenBank: AY187941	Drought stress gene	0.584547	0.9775
Tokyo	GAD3	GenBank: AY187941	Drought stress gene	0.924581	0.97
Traminer	GAD3	GenBank: AY187941	Drought stress gene	-2.60478	0.9425
Trixi	GAD3	GenBank: AY187941	Drought stress gene	0.41944	0.9725
Vanessa	GAD3	GenBank: AY187941	Drought stress gene	1.3602	0.935
Venezia	GAD3	GenBank: AY187941	Drought stress gene	-0.839152	0.9125
Venus	GAD3	GenBank: AY187941	Drought stress gene	-1.58201	0.97
Vertikale	GAD3	GenBank: AY187941	Drought stress gene	-1.25873	0.9625
Viresa	GAD3	GenBank: AY187941	Drought stress gene	-1.58499	0.9525
VogelsangerGold	GAD3	GenBank: AY187941	Drought stress gene	-1.66084	0.955
Advance	GSII	GenBank: X53580.1	Leaf senescence gene	2.29268	0.985
Affair	GSII	GenBank: X53580.1	Leaf senescence gene	1.62314	0.9825
Alissa	GSII	GenBank: X53580.1	Leaf senescence gene	0.573949	0.9825
Alpaca	GSII	GenBank: X53580.1	Leaf senescence gene	4.32863	0.98
Alraune	GSII	GenBank: X53580.1	Leaf senescence gene	2.45701	0.9825
Anastasia	GSII	GenBank: X53580.1	Leaf senescence gene	-1.81429	0.9675
Andrea	GSII	GenBank: X53580.1	Leaf senescence gene	2.32123	0.9075
Angela	GSII	GenBank: X53580.1	Leaf senescence gene	1.54951	0.98
Angora	GSII	GenBank: X53580.1	Leaf senescence gene	1.33573	0.9725
Astrid	GSII	GenBank: X53580.1	Leaf senescence gene	1.75339	0.9875
Babylone	GSII	GenBank: X53580.1	Leaf senescence gene	2.5831	0.9825
Banteng	GSII	GenBank: X53580.1	Leaf senescence gene	1.70465	0.98
Bayava	GSII	GenBank: X53580.1	Leaf senescence gene	2.28636	0.98
Birgit	GSII	GenBank: X53580.1	Leaf senescence gene	0.413639	0.9825
Bistro	GSII	GenBank: X53580.1	Leaf senescence gene	1.61251	0.9875
Bombay	GSII	GenBank: X53580.1	Leaf senescence gene	1.35716	0.9775
Borwina	GSII	GenBank: X53580.1	Leaf senescence gene	2.21767	0.9875
Brunhild	GSII	GenBank: X53580.1	Leaf senescence gene	1.44561	0.99
Cabrio	GSII	GenBank: X53580.1	Leaf senescence gene	0.770841	0.93
Calador	GSII	GenBank: X53580.1	Leaf senescence gene	2.34757	0.985
Camera	GSII	GenBank: X53580.1	Leaf senescence gene	0.714346	0.99
Candesse	GSII	GenBank: X53580.1	Leaf senescence gene	-0.975268	0.9875
Carat	GSII	GenBank: X53580.1	Leaf senescence gene	1.92846	0.985
Carola	GSII	GenBank: X53580.1	Leaf senescence gene	1.06976	0.9775
Catania	GSII	GenBank: X53580.1	Leaf senescence gene	1.21512	0.985
Catinka	GSII	GenBank: X53580.1	Leaf senescence gene	-0.587442	0.985
Cita	GSII	GenBank: X53580.1	Leaf senescence gene	-0.663772	0.985
Cleopatra	GSII	GenBank: X53580.1	Leaf senescence gene	2.32575	0.9875
Cornelia	GSII	GenBank: X53580.1	Leaf senescence gene	1.81807	0.9875
Corona	GSII	GenBank: X53580.1	Leaf senescence gene	1.57783	0.985
Cosima	GSII	GenBank: X53580.1	Leaf senescence gene	1.1251	0.9825
Danilo	GSII	GenBank: X53580.1	Leaf senescence gene	3.41415	0.985
Duet	GSII	GenBank: X53580.1	Leaf senescence gene	1.38921	0.985
Dura	GSII	GenBank: X53580.1	Leaf senescence gene	2.28701	0.975
Elbany	GSII	GenBank: X53580.1	Leaf senescence gene	0.776227	0.98
Elektra	GSII	GenBank: X53580.1	Leaf senescence gene	-0.741692	0.9775
Ermo	GSII	GenBank: X53580.1	Leaf senescence gene	-1.52622	0.98
Esterel	GSII	GenBank: X53580.1	Leaf senescence gene	-1.60247	0.98
Existenz	GSII	GenBank: X53580.1	Leaf senescence gene	0.0512065	0.985
Express	GSII	GenBank: X53580.1	Leaf senescence gene	1.95716	0.985
Franka	GSII	GenBank: X53580.1	Leaf senescence gene	0.286714	0.98
Franziska	GSII	GenBank: X53580.1	Leaf senescence gene	1.49228	0.98
Gaulois	GSII	GenBank: X53580.1	Leaf senescence gene	1.05499	0.98
Gerbel	GSII	GenBank: X53580.1	Leaf senescence gene	1.26305	0.98
Gerval	GSII	GenBank: X53580.1	Leaf senescence gene	1.8432	0.99
Gilberta	GSII	GenBank: X53580.1	Leaf senescence gene	2.45726	0.9775
Goldmine	GSII	GenBank: X53580.1	Leaf senescence gene	1.38392	0.99
Grete	GSII	GenBank: X53580.1	Leaf senescence gene	-0.56546	0.965
Hampus	GSII	GenBank: X53580.1	Leaf senescence gene	0.628138	0.9825
Hanna	GSII	GenBank: X53580.1	Leaf senescence gene	2.84196	0.9825
Hasso	GSII	GenBank: X53580.1	Leaf senescence gene	0.193643	0.9825
Hiberna	GSII	GenBank: X53580.1	Leaf senescence gene	1.55128	0.9875
Igri	GSII	GenBank: X53580.1	Leaf senescence gene	0.524883	0.98
Intro	GSII	GenBank: X53580.1	Leaf senescence gene	2.3521	0.9825
Jana	GSII	GenBank: X53580.1	Leaf senescence gene	0.43635	0.985
Jessica	GSII	GenBank: X53580.1	Leaf senescence gene	1.43585	0.99
Julia	GSII	GenBank: X53580.1	Leaf senescence gene	1.48219	0.9775
Kamoto	GSII	GenBank: X53580.1	Leaf senescence gene	3.46797	0.985
Kaskade	GSII	GenBank: X53580.1	Leaf senescence gene	0.675076	0.985
Kendo	GSII	GenBank: X53580.1	Leaf senescence gene	3.19942	0.985
Krimhild	GSII	GenBank: X53580.1	Leaf senescence gene	0.804792	0.9825
Kyoto	GSII	GenBank: X53580.1	Leaf senescence gene	0.884283	0.985
Labea	GSII	GenBank: X53580.1	Leaf senescence gene	1.30872	0.985
Landi	GSII	GenBank: X53580.1	Leaf senescence gene	0.711367	0.99
Lenta	GSII	GenBank: X53580.1	Leaf senescence gene	4.24832	0.9825
Leonie	GSII	GenBank: X53580.1	Leaf senescence gene	0.871358	0.99
Lomerit	GSII	GenBank: X53580.1	Leaf senescence gene	2.64383	0.9825
Ludmilla	GSII	GenBank: X53580.1	Leaf senescence gene	1.50298	0.98
Lunaris	GSII	GenBank: X53580.1	Leaf senescence gene	0.554247	0.98
Madou	GSII	GenBank: X53580.1	Leaf senescence gene	2.65701	0.98
Mädru	GSII	GenBank: X53580.1	Leaf senescence gene	0.221367	0.9875
Magie	GSII	GenBank: X53580.1	Leaf senescence gene	1.45059	0.9825
Malta	GSII	GenBank: X53580.1	Leaf senescence gene	1.82291	0.9875
Mammut	GSII	GenBank: X53580.1	Leaf senescence gene	0.705361	0.985
Marinka	GSII	GenBank: X53580.1	Leaf senescence gene	-0.512857	0.9825
Marylin	GSII	GenBank: X53580.1	Leaf senescence gene	0.196683	0.9875
Masto	GSII	GenBank: X53580.1	Leaf senescence gene	0.598137	0.98
Merlot	GSII	GenBank: X53580.1	Leaf senescence gene	0.0191976	0.985
Millie	GSII	GenBank: X53580.1	Leaf senescence gene	1.51776	0.9875
Mombasa	GSII	GenBank: X53580.1	Leaf senescence gene	1.91774	0.99
Naomie	GSII	GenBank: X53580.1	Leaf senescence gene	1.48573	0.98
Nebelia	GSII	GenBank: X53580.1	Leaf senescence gene	1.30205	0.98
Nelly	GSII	GenBank: X53580.1	Leaf senescence gene	0.45208	0.9875
Nikel	GSII	GenBank: X53580.1	Leaf senescence gene	-0.22696	0.98
Noveta	GSII	GenBank: X53580.1	Leaf senescence gene	0.4657	0.985
Ogra	GSII	GenBank: X53580.1	Leaf senescence gene	1.83605	0.98
Passion	GSII	GenBank: X53580.1	Leaf senescence gene	2.36631	0.985
Pastoral	GSII	GenBank: X53580.1	Leaf senescence gene	0.185654	0.9875
Petra	GSII	GenBank: X53580.1	Leaf senescence gene	1.5327	0.9825
Plana	GSII	GenBank: X53580.1	Leaf senescence gene	3.13132	0.9825
Regina	GSII	GenBank: X53580.1	Leaf senescence gene	0.641779	0.98
Reni	GSII	GenBank: X53580.1	Leaf senescence gene	1.6499	0.9875
Rocca	GSII	GenBank: X53580.1	Leaf senescence gene	2.30155	0.985
Sarah	GSII	GenBank: X53580.1	Leaf senescence gene	0.672369	0.9825
SBCC106	GSII	GenBank: X53580.1	Leaf senescence gene	0.349659	0.975
SBCC109	GSII	GenBank: X53580.1	Leaf senescence gene	1.27268	0.98
SBCC11	GSII	GenBank: X53580.1	Leaf senescence gene	2.29069	0.99
SBCC119	GSII	GenBank: X53580.1	Leaf senescence gene	-0.334825	0.98
SBCC12	GSII	GenBank: X53580.1	Leaf senescence gene	2.33929	0.9875
SBCC130	GSII	GenBank: X53580.1	Leaf senescence gene	1.70416	0.98
SBCC136	GSII	GenBank: X53580.1	Leaf senescence gene	-0.618348	0.9875
SBCC138	GSII	GenBank: X53580.1	Leaf senescence gene	-2.78165	0.9575
SBCC14	GSII	GenBank: X53580.1	Leaf senescence gene	1.43513	0.9875
SBCC140	GSII	GenBank: X53580.1	Leaf senescence gene	1.48256	0.9225
SBCC148	GSII	GenBank: X53580.1	Leaf senescence gene	1.57247	0.9775
SBCC16	GSII	GenBank: X53580.1	Leaf senescence gene	1.03436	0.985
SBCC18	GSII	GenBank: X53580.1	Leaf senescence gene	1.58478	0.9875
SBCC23	GSII	GenBank: X53580.1	Leaf senescence gene	1.26872	0.9875
SBCC25	GSII	GenBank: X53580.1	Leaf senescence gene	-0.30271	0.9625
SBCC27	GSII	GenBank: X53580.1	Leaf senescence gene	1.17539	0.985
SBCC28	GSII	GenBank: X53580.1	Leaf senescence gene	0.328089	0.985
SBCC3	GSII	GenBank: X53580.1	Leaf senescence gene	-3.22708	0.9675
SBCC32	GSII	GenBank: X53580.1	Leaf senescence gene	1.24772	0.985
SBCC38	GSII	GenBank: X53580.1	Leaf senescence gene	0.23509	0.97
SBCC39	GSII	GenBank: X53580.1	Leaf senescence gene	0.195104	0.985
SBCC42	GSII	GenBank: X53580.1	Leaf senescence gene	-0.78365	0.9875
SBCC47	GSII	GenBank: X53580.1	Leaf senescence gene	1.89188	0.975
SBCC49	GSII	GenBank: X53580.1	Leaf senescence gene	1.64966	0.9325
SBCC51	GSII	GenBank: X53580.1	Leaf senescence gene
SBCC54	GSII	GenBank: X53580.1	Leaf senescence gene	2.31423	0.98
SBCC59	GSII	GenBank: X53580.1	Leaf senescence gene	2.21347	0.985
SBCC63	GSII	GenBank: X53580.1	Leaf senescence gene	-0.44354	0.985
SBCC65	GSII	GenBank: X53580.1	Leaf senescence gene	1.91332	0.985
SBCC67	GSII	GenBank: X53580.1	Leaf senescence gene	-0.473155	0.985
SBCC70	GSII	GenBank: X53580.1	Leaf senescence gene	-0.431372	0.9825
SBCC73	GSII	GenBank: X53580.1	Leaf senescence gene	1.98369	0.9625
SBCC74	GSII	GenBank: X53580.1	Leaf senescence gene	-1.48269	0.9825
SBCC75	GSII	GenBank: X53580.1	Leaf senescence gene	0.978771	0.9875
SBCC76	GSII	GenBank: X53580.1	Leaf senescence gene	-2.54261	0.97
SBCC78	GSII	GenBank: X53580.1	Leaf senescence gene	2.26	0.95
SBCC79	GSII	GenBank: X53580.1	Leaf senescence gene	0.411743	0.9875
SBCC80	GSII	GenBank: X53580.1	Leaf senescence gene
SBCC81	GSII	GenBank: X53580.1	Leaf senescence gene	0.472557	0.9725
SBCC89	GSII	GenBank: X53580.1	Leaf senescence gene	0.499663	0.97
SBCC91	GSII	GenBank: X53580.1	Leaf senescence gene	1.66866	0.97
SBCC92	GSII	GenBank: X53580.1	Leaf senescence gene	1.23535	0.98
SBCC97	GSII	GenBank: X53580.1	Leaf senescence gene	0.277821	0.9675
Sonate	GSII	GenBank: X53580.1	Leaf senescence gene	1.70198	0.9825
Sonja	GSII	GenBank: X53580.1	Leaf senescence gene	3.6356	0.985
Stephanie	GSII	GenBank: X53580.1	Leaf senescence gene	-0.208816	0.9875
Structura	GSII	GenBank: X53580.1	Leaf senescence gene	-0.239306	0.985
SW16199	GSII	GenBank: X53580.1	Leaf senescence gene	1.66215	0.9825
Sympax	GSII	GenBank: X53580.1	Leaf senescence gene	0.885709	0.98
Tafeno	GSII	GenBank: X53580.1	Leaf senescence gene	1.77056	0.9875
Tapir	GSII	GenBank: X53580.1	Leaf senescence gene	2.23605	0.985
Theresa	GSII	GenBank: X53580.1	Leaf senescence gene	0.600385	0.9875
Tiffany	GSII	GenBank: X53580.1	Leaf senescence gene	2.48653	0.9825
Tokyo	GSII	GenBank: X53580.1	Leaf senescence gene	1.51093	0.99
Traminer	GSII	GenBank: X53580.1	Leaf senescence gene	1.42665	0.9875
Trixi	GSII	GenBank: X53580.1	Leaf senescence gene	0.549558	0.9825
Vanessa	GSII	GenBank: X53580.1	Leaf senescence gene	1.45041	0.9725
Venezia	GSII	GenBank: X53580.1	Leaf senescence gene	1.62119	0.985
Venus	GSII	GenBank: X53580.1	Leaf senescence gene	0.493961	0.98
Vertikale	GSII	GenBank: X53580.1	Leaf senescence gene	2.45861	0.9875
Viresa	GSII	GenBank: X53580.1	Leaf senescence gene	1.58924	0.9875
VogelsangerGold	GSII	GenBank: X53580.1	Leaf senescence gene	0.313284	0.9875
Advance	hv_36467	GenBank: AK367894.1	Leaf senescence gene	2.51259	0.9825
Affair	hv_36467	GenBank: AK367894.1	Leaf senescence gene	3.10011	0.9875
Alissa	hv_36467	GenBank: AK367894.1	Leaf senescence gene	1.12922	0.985
Alpaca	hv_36467	GenBank: AK367894.1	Leaf senescence gene	1.68102	0.9875
Alraune	hv_36467	GenBank: AK367894.1	Leaf senescence gene	-1.29001	0.9925
Anastasia	hv_36467	GenBank: AK367894.1	Leaf senescence gene	-0.721676	0.99
Andrea	hv_36467	GenBank: AK367894.1	Leaf senescence gene	3.56252	0.94
Angela	hv_36467	GenBank: AK367894.1	Leaf senescence gene	-0.164395	0.99
Angora	hv_36467	GenBank: AK367894.1	Leaf senescence gene	4.50941	0.99
Astrid	hv_36467	GenBank: AK367894.1	Leaf senescence gene	3.0508	0.99
Babylone	hv_36467	GenBank: AK367894.1	Leaf senescence gene	1.19237	0.9825
Banteng	hv_36467	GenBank: AK367894.1	Leaf senescence gene	1.48229	0.99
Bayava	hv_36467	GenBank: AK367894.1	Leaf senescence gene	1.47015	0.985
Birgit	hv_36467	GenBank: AK367894.1	Leaf senescence gene	0.938917	0.99
Bistro	hv_36467	GenBank: AK367894.1	Leaf senescence gene	2.43436	0.9825
Bombay	hv_36467	GenBank: AK367894.1	Leaf senescence gene	2.70508	0.99
Borwina	hv_36467	GenBank: AK367894.1	Leaf senescence gene	-2.19688	0.99
Brunhild	hv_36467	GenBank: AK367894.1	Leaf senescence gene	2.60612	0.985
Cabrio	hv_36467	GenBank: AK367894.1	Leaf senescence gene	1.03577	0.93
Calador	hv_36467	GenBank: AK367894.1	Leaf senescence gene	5.4698	0.985
Camera	hv_36467	GenBank: AK367894.1	Leaf senescence gene	-2.14883	0.9875
Candesse	hv_36467	GenBank: AK367894.1	Leaf senescence gene	1.2036	0.99
Carat	hv_36467	GenBank: AK367894.1	Leaf senescence gene	3.33475	0.9475
Carola	hv_36467	GenBank: AK367894.1	Leaf senescence gene	2.5039	0.99
Catania	hv_36467	GenBank: AK367894.1	Leaf senescence gene	1.32248	0.985
Catinka	hv_36467	GenBank: AK367894.1	Leaf senescence gene	1.67401	0.98
Cita	hv_36467	GenBank: AK367894.1	Leaf senescence gene	1.60063	0.99
Cleopatra	hv_36467	GenBank: AK367894.1	Leaf senescence gene	1.90478	0.97
Cornelia	hv_36467	GenBank: AK367894.1	Leaf senescence gene	8.45856	0.975
Corona	hv_36467	GenBank: AK367894.1	Leaf senescence gene	4.34903	0.9875
Cosima	hv_36467	GenBank: AK367894.1	Leaf senescence gene	7.20134	0.98
Danilo	hv_36467	GenBank: AK367894.1	Leaf senescence gene	3.38294	0.985
Duet	hv_36467	GenBank: AK367894.1	Leaf senescence gene	1.34006	0.9875
Dura	hv_36467	GenBank: AK367894.1	Leaf senescence gene	5.83662	0.99
Elbany	hv_36467	GenBank: AK367894.1	Leaf senescence gene	2.78828	0.99
Elektra	hv_36467	GenBank: AK367894.1	Leaf senescence gene	0.680119	0.99
Ermo	hv_36467	GenBank: AK367894.1	Leaf senescence gene	2.40708	0.99
Esterel	hv_36467	GenBank: AK367894.1	Leaf senescence gene	-0.377998	0.99
Existenz	hv_36467	GenBank: AK367894.1	Leaf senescence gene	-0.216961	0.975
Express	hv_36467	GenBank: AK367894.1	Leaf senescence gene	4.18671	0.99
Franka	hv_36467	GenBank: AK367894.1	Leaf senescence gene	2.26702	0.99
Franziska	hv_36467	GenBank: AK367894.1	Leaf senescence gene	1.50685	0.99
Gaulois	hv_36467	GenBank: AK367894.1	Leaf senescence gene	5.29907	0.99
Gerbel	hv_36467	GenBank: AK367894.1	Leaf senescence gene	0.843958	0.99
Gerval	hv_36467	GenBank: AK367894.1	Leaf senescence gene	2.88447	0.9875
Gilberta	hv_36467	GenBank: AK367894.1	Leaf senescence gene	0.818738	0.99
Goldmine	hv_36467	GenBank: AK367894.1	Leaf senescence gene	5.08893	0.9875
Grete	hv_36467	GenBank: AK367894.1	Leaf senescence gene	-0.029872	0.9625
Hampus	hv_36467	GenBank: AK367894.1	Leaf senescence gene	1.90461	0.9875
Hanna	hv_36467	GenBank: AK367894.1	Leaf senescence gene	3.91582	0.9875
Hasso	hv_36467	GenBank: AK367894.1	Leaf senescence gene	3.3047	0.99
Hiberna	hv_36467	GenBank: AK367894.1	Leaf senescence gene	-2.16028	0.9875
Igri	hv_36467	GenBank: AK367894.1	Leaf senescence gene	2.16878	0.985
Intro	hv_36467	GenBank: AK367894.1	Leaf senescence gene	3.58705	0.98
Jana	hv_36467	GenBank: AK367894.1	Leaf senescence gene	1.90669	0.99
Jessica	hv_36467	GenBank: AK367894.1	Leaf senescence gene	5.20361	0.9875
Julia	hv_36467	GenBank: AK367894.1	Leaf senescence gene	3.22291	0.99
Kamoto	hv_36467	GenBank: AK367894.1	Leaf senescence gene	0.388844	0.99
Kaskade	hv_36467	GenBank: AK367894.1	Leaf senescence gene	3.62244	0.985
Kendo	hv_36467	GenBank: AK367894.1	Leaf senescence gene	1.20768	0.985
Krimhild	hv_36467	GenBank: AK367894.1	Leaf senescence gene	1.5471	0.9875
Kyoto	hv_36467	GenBank: AK367894.1	Leaf senescence gene	2.39186	0.99
Labea	hv_36467	GenBank: AK367894.1	Leaf senescence gene	1.71335	0.96
Landi	hv_36467	GenBank: AK367894.1	Leaf senescence gene	3.45644	0.99
Lenta	hv_36467	GenBank: AK367894.1	Leaf senescence gene	4.73743	0.99
Leonie	hv_36467	GenBank: AK367894.1	Leaf senescence gene	2.40953	0.99
Lomerit	hv_36467	GenBank: AK367894.1	Leaf senescence gene	3.2545	0.99
Ludmilla	hv_36467	GenBank: AK367894.1	Leaf senescence gene	7.76309	0.9875
Lunaris	hv_36467	GenBank: AK367894.1	Leaf senescence gene	0.483003	0.985
Madou	hv_36467	GenBank: AK367894.1	Leaf senescence gene	-0.50917	0.99
Mädru	hv_36467	GenBank: AK367894.1	Leaf senescence gene	1.19677	0.99
Magie	hv_36467	GenBank: AK367894.1	Leaf senescence gene	0.242733	0.9575
Malta	hv_36467	GenBank: AK367894.1	Leaf senescence gene	3.37879	0.985
Mammut	hv_36467	GenBank: AK367894.1	Leaf senescence gene	3.41158	0.99
Marinka	hv_36467	GenBank: AK367894.1	Leaf senescence gene	1.44819	0.9875
Marylin	hv_36467	GenBank: AK367894.1	Leaf senescence gene	2.43722	0.985
Masto	hv_36467	GenBank: AK367894.1	Leaf senescence gene	0.165395	0.9875
Merlot	hv_36467	GenBank: AK367894.1	Leaf senescence gene	4.54449	0.99
Millie	hv_36467	GenBank: AK367894.1	Leaf senescence gene	0.248471	0.96
Mombasa	hv_36467	GenBank: AK367894.1	Leaf senescence gene	7.06243	0.99
Naomie	hv_36467	GenBank: AK367894.1	Leaf senescence gene	6.17069	0.985
Nebelia	hv_36467	GenBank: AK367894.1	Leaf senescence gene	1.49691	0.99
Nelly	hv_36467	GenBank: AK367894.1	Leaf senescence gene	4.17096	0.995
Nikel	hv_36467	GenBank: AK367894.1	Leaf senescence gene	2.30284	0.985
Noveta	hv_36467	GenBank: AK367894.1	Leaf senescence gene	4.55006	0.99
Ogra	hv_36467	GenBank: AK367894.1	Leaf senescence gene	3.44763	0.99
Passion	hv_36467	GenBank: AK367894.1	Leaf senescence gene	1.54876	0.9825
Pastoral	hv_36467	GenBank: AK367894.1	Leaf senescence gene	2.91145	0.975
Petra	hv_36467	GenBank: AK367894.1	Leaf senescence gene	4.58314	0.9875
Plana	hv_36467	GenBank: AK367894.1	Leaf senescence gene	2.29306	0.9875
Regina	hv_36467	GenBank: AK367894.1	Leaf senescence gene	4.64539	0.98
Reni	hv_36467	GenBank: AK367894.1	Leaf senescence gene	1.23617	0.985
Rocca	hv_36467	GenBank: AK367894.1	Leaf senescence gene	1.29465	0.99
Sarah	hv_36467	GenBank: AK367894.1	Leaf senescence gene	-0.0471477	0.9825
SBCC106	hv_36467	GenBank: AK367894.1	Leaf senescence gene	3.92062	0.9575
SBCC109	hv_36467	GenBank: AK367894.1	Leaf senescence gene	-2.39933	0.975
SBCC11	hv_36467	GenBank: AK367894.1	Leaf senescence gene	7.08714	0.985
SBCC119	hv_36467	GenBank: AK367894.1	Leaf senescence gene	-0.15444	0.9475
SBCC12	hv_36467	GenBank: AK367894.1	Leaf senescence gene	7.46735	0.975
SBCC130	hv_36467	GenBank: AK367894.1	Leaf senescence gene	6.16169	0.9775
SBCC136	hv_36467	GenBank: AK367894.1	Leaf senescence gene	-2.28597	0.975
SBCC138	hv_36467	GenBank: AK367894.1	Leaf senescence gene	6.31423	0.9425
SBCC14	hv_36467	GenBank: AK367894.1	Leaf senescence gene	4.53091	0.9725
SBCC140	hv_36467	GenBank: AK367894.1	Leaf senescence gene	2.50427	0.9525
SBCC148	hv_36467	GenBank: AK367894.1	Leaf senescence gene	1.04894	0.97
SBCC16	hv_36467	GenBank: AK367894.1	Leaf senescence gene	3.42471	0.975
SBCC18	hv_36467	GenBank: AK367894.1	Leaf senescence gene	4.00967	0.9575
SBCC23	hv_36467	GenBank: AK367894.1	Leaf senescence gene	5.40019	0.9925
SBCC25	hv_36467	GenBank: AK367894.1	Leaf senescence gene	0.447644	0.94
SBCC27	hv_36467	GenBank: AK367894.1	Leaf senescence gene	-2.27207	0.99
SBCC28	hv_36467	GenBank: AK367894.1	Leaf senescence gene	1.62649	0.985
SBCC3	hv_36467	GenBank: AK367894.1	Leaf senescence gene	6.54645	0.99
SBCC32	hv_36467	GenBank: AK367894.1	Leaf senescence gene	2.27158	0.9575
SBCC38	hv_36467	GenBank: AK367894.1	Leaf senescence gene	3.45864	0.956667
SBCC39	hv_36467	GenBank: AK367894.1	Leaf senescence gene	5.85381	0.99
SBCC42	hv_36467	GenBank: AK367894.1	Leaf senescence gene	1.29796	0.9875
SBCC47	hv_36467	GenBank: AK367894.1	Leaf senescence gene	3.23197	0.975
SBCC49	hv_36467	GenBank: AK367894.1	Leaf senescence gene
SBCC51	hv_36467	GenBank: AK367894.1	Leaf senescence gene	5.00963	0.915
SBCC54	hv_36467	GenBank: AK367894.1	Leaf senescence gene	5.82897	0.975
SBCC59	hv_36467	GenBank: AK367894.1	Leaf senescence gene	5.44698	0.9825
SBCC63	hv_36467	GenBank: AK367894.1	Leaf senescence gene	6.62376	0.9775
SBCC65	hv_36467	GenBank: AK367894.1	Leaf senescence gene	-2.01665	0.975
SBCC67	hv_36467	GenBank: AK367894.1	Leaf senescence gene	1.795	0.9875
SBCC70	hv_36467	GenBank: AK367894.1	Leaf senescence gene	3.07956	0.9775
SBCC73	hv_36467	GenBank: AK367894.1	Leaf senescence gene	-0.0681789	0.9725
SBCC74	hv_36467	GenBank: AK367894.1	Leaf senescence gene	-0.677438	0.9775
SBCC75	hv_36467	GenBank: AK367894.1	Leaf senescence gene	2.53932	0.9725
SBCC76	hv_36467	GenBank: AK367894.1	Leaf senescence gene	4.39434	0.955
SBCC78	hv_36467	GenBank: AK367894.1	Leaf senescence gene	4.04175	0.9375
SBCC79	hv_36467	GenBank: AK367894.1	Leaf senescence gene	5.61278	0.9175
SBCC80	hv_36467	GenBank: AK367894.1	Leaf senescence gene	-0.372216	0.933333
SBCC81	hv_36467	GenBank: AK367894.1	Leaf senescence gene	2.4521	0.95
SBCC89	hv_36467	GenBank: AK367894.1	Leaf senescence gene	5.18427	0.9475
SBCC91	hv_36467	GenBank: AK367894.1	Leaf senescence gene	0.1698	0.9625
SBCC92	hv_36467	GenBank: AK367894.1	Leaf senescence gene	0.537991	0.965
SBCC97	hv_36467	GenBank: AK367894.1	Leaf senescence gene	1.53447	0.95
Sonate	hv_36467	GenBank: AK367894.1	Leaf senescence gene	3.28564	0.9825
Sonja	hv_36467	GenBank: AK367894.1	Leaf senescence gene	2.07082	0.99
Stephanie	hv_36467	GenBank: AK367894.1	Leaf senescence gene	3.17753	0.9825
Structura	hv_36467	GenBank: AK367894.1	Leaf senescence gene	5.3074	0.9875
SW16199	hv_36467	GenBank: AK367894.1	Leaf senescence gene	0.944251	0.99
Sympax	hv_36467	GenBank: AK367894.1	Leaf senescence gene	2.49252	0.985
Tafeno	hv_36467	GenBank: AK367894.1	Leaf senescence gene	3.85929	0.9925
Tapir	hv_36467	GenBank: AK367894.1	Leaf senescence gene	3.24881	0.9825
Theresa	hv_36467	GenBank: AK367894.1	Leaf senescence gene	2.82431	0.9775
Tiffany	hv_36467	GenBank: AK367894.1	Leaf senescence gene	2.74401	0.9825
Tokyo	hv_36467	GenBank: AK367894.1	Leaf senescence gene	0.360587	0.9825
Traminer	hv_36467	GenBank: AK367894.1	Leaf senescence gene	3.33228	0.965
Trixi	hv_36467	GenBank: AK367894.1	Leaf senescence gene	4.47047	0.975
Vanessa	hv_36467	GenBank: AK367894.1	Leaf senescence gene	4.949	0.985
Venezia	hv_36467	GenBank: AK367894.1	Leaf senescence gene	4.97543	0.9775
Venus	hv_36467	GenBank: AK367894.1	Leaf senescence gene	2.74594	0.9825
Vertikale	hv_36467	GenBank: AK367894.1	Leaf senescence gene	0.820055	0.9825
Viresa	hv_36467	GenBank: AK367894.1	Leaf senescence gene	0.860145	0.9875
VogelsangerGold	hv_36467	GenBank: AK367894.1	Leaf senescence gene	1.40522	0.985
Advance	LHC1b20	GenBank: S68729.1	Leaf senescence gene	1.79146	0.985
Affair	LHC1b20	GenBank: S68729.1	Leaf senescence gene	2.55416	0.9875
Alissa	LHC1b20	GenBank: S68729.1	Leaf senescence gene	-0.594213	0.98
Alpaca	LHC1b20	GenBank: S68729.1	Leaf senescence gene	2.6478	0.9775
Alraune	LHC1b20	GenBank: S68729.1	Leaf senescence gene	1.72307	0.985
Anastasia	LHC1b20	GenBank: S68729.1	Leaf senescence gene	2.39775	0.945
Andrea	LHC1b20	GenBank: S68729.1	Leaf senescence gene	1.2047	0.9425
Angela	LHC1b20	GenBank: S68729.1	Leaf senescence gene	0.74068	0.9775
Angora	LHC1b20	GenBank: S68729.1	Leaf senescence gene	1.33782	0.97
Astrid	LHC1b20	GenBank: S68729.1	Leaf senescence gene	1.49438	0.9875
Babylone	LHC1b20	GenBank: S68729.1	Leaf senescence gene	2.14693	0.98
Banteng	LHC1b20	GenBank: S68729.1	Leaf senescence gene	0.700044	0.975
Bayava	LHC1b20	GenBank: S68729.1	Leaf senescence gene	1.66018	0.9775
Birgit	LHC1b20	GenBank: S68729.1	Leaf senescence gene	-0.903272	0.985
Bistro	LHC1b20	GenBank: S68729.1	Leaf senescence gene	0.832491	0.99
Bombay	LHC1b20	GenBank: S68729.1	Leaf senescence gene	0.986358	0.96
Borwina	LHC1b20	GenBank: S68729.1	Leaf senescence gene	0.608897	0.99
Brunhild	LHC1b20	GenBank: S68729.1	Leaf senescence gene	0.808721	0.985
Cabrio	LHC1b20	GenBank: S68729.1	Leaf senescence gene	1.20141	0.905
Calador	LHC1b20	GenBank: S68729.1	Leaf senescence gene	2.30689	0.985
Camera	LHC1b20	GenBank: S68729.1	Leaf senescence gene	1.0723	0.985
Candesse	LHC1b20	GenBank: S68729.1	Leaf senescence gene	0.354281	0.98
Carat	LHC1b20	GenBank: S68729.1	Leaf senescence gene	1.46634	0.9775
Carola	LHC1b20	GenBank: S68729.1	Leaf senescence gene	2.41609	0.98
Catania	LHC1b20	GenBank: S68729.1	Leaf senescence gene	1.18784	0.985
Catinka	LHC1b20	GenBank: S68729.1	Leaf senescence gene	3.73594	0.97
Cita	LHC1b20	GenBank: S68729.1	Leaf senescence gene	0.949594	0.9875
Cleopatra	LHC1b20	GenBank: S68729.1	Leaf senescence gene	1.18952	0.9825
Cornelia	LHC1b20	GenBank: S68729.1	Leaf senescence gene	1.87108	0.99
Corona	LHC1b20	GenBank: S68729.1	Leaf senescence gene	1.62659	0.9825
Cosima	LHC1b20	GenBank: S68729.1	Leaf senescence gene	2.95688	0.9825
Danilo	LHC1b20	GenBank: S68729.1	Leaf senescence gene	2.72512	0.9825
Duet	LHC1b20	GenBank: S68729.1	Leaf senescence gene	0.629313	0.9875
Dura	LHC1b20	GenBank: S68729.1	Leaf senescence gene	3.13364	0.9775
Elbany	LHC1b20	GenBank: S68729.1	Leaf senescence gene	1.67684	0.98
Elektra	LHC1b20	GenBank: S68729.1	Leaf senescence gene	0.706824	0.9725
Ermo	LHC1b20	GenBank: S68729.1	Leaf senescence gene	1.41445	0.9775
Esterel	LHC1b20	GenBank: S68729.1	Leaf senescence gene	0.218713	0.9725
Existenz	LHC1b20	GenBank: S68729.1	Leaf senescence gene	-0.454286	0.9825
Express	LHC1b20	GenBank: S68729.1	Leaf senescence gene	1.83192	0.97
Franka	LHC1b20	GenBank: S68729.1	Leaf senescence gene	0.633655	0.975
Franziska	LHC1b20	GenBank: S68729.1	Leaf senescence gene	2.467	0.98
Gaulois	LHC1b20	GenBank: S68729.1	Leaf senescence gene	2.17761	0.9725
Gerbel	LHC1b20	GenBank: S68729.1	Leaf senescence gene	1.4888	0.97
Gerval	LHC1b20	GenBank: S68729.1	Leaf senescence gene	1.40102	0.9875
Gilberta	LHC1b20	GenBank: S68729.1	Leaf senescence gene	1.56054	0.975
Goldmine	LHC1b20	GenBank: S68729.1	Leaf senescence gene	1.42535	0.985
Grete	LHC1b20	GenBank: S68729.1	Leaf senescence gene	3.22482	0.9375
Hampus	LHC1b20	GenBank: S68729.1	Leaf senescence gene	1.7074	0.985
Hanna	LHC1b20	GenBank: S68729.1	Leaf senescence gene	2.28779	0.9825
Hasso	LHC1b20	GenBank: S68729.1	Leaf senescence gene	1.52624	0.98
Hiberna	LHC1b20	GenBank: S68729.1	Leaf senescence gene	0.879302	0.9875
Igri	LHC1b20	GenBank: S68729.1	Leaf senescence gene	1.47445	0.9775
Intro	LHC1b20	GenBank: S68729.1	Leaf senescence gene	1.6506	0.985
Jana	LHC1b20	GenBank: S68729.1	Leaf senescence gene	1.59919	0.98
Jessica	LHC1b20	GenBank: S68729.1	Leaf senescence gene	1.40408	0.9875
Julia	LHC1b20	GenBank: S68729.1	Leaf senescence gene	2.52239	0.98
Kamoto	LHC1b20	GenBank: S68729.1	Leaf senescence gene	2.70431	0.9825
Kaskade	LHC1b20	GenBank: S68729.1	Leaf senescence gene	0.73022	0.985
Kendo	LHC1b20	GenBank: S68729.1	Leaf senescence gene	3.93925	0.985
Krimhild	LHC1b20	GenBank: S68729.1	Leaf senescence gene	0.790407	0.9825
Kyoto	LHC1b20	GenBank: S68729.1	Leaf senescence gene	0.636227	0.985
Labea	LHC1b20	GenBank: S68729.1	Leaf senescence gene	2.50007	0.9825
Landi	LHC1b20	GenBank: S68729.1	Leaf senescence gene	-1.24117	0.98
Lenta	LHC1b20	GenBank: S68729.1	Leaf senescence gene	2.65442	0.9825
Leonie	LHC1b20	GenBank: S68729.1	Leaf senescence gene	-0.46178	0.9825
Lomerit	LHC1b20	GenBank: S68729.1	Leaf senescence gene	2.56635	0.9775
Ludmilla	LHC1b20	GenBank: S68729.1	Leaf senescence gene	2.26978	0.98
Lunaris	LHC1b20	GenBank: S68729.1	Leaf senescence gene	0.293258	0.97
Madou	LHC1b20	GenBank: S68729.1	Leaf senescence gene	1.5551	0.975
Mädru	LHC1b20	GenBank: S68729.1	Leaf senescence gene	0.452501	0.975
Magie	LHC1b20	GenBank: S68729.1	Leaf senescence gene	-0.77434	0.98
Malta	LHC1b20	GenBank: S68729.1	Leaf senescence gene	1.71806	0.985
Mammut	LHC1b20	GenBank: S68729.1	Leaf senescence gene	-0.260214	0.975
Marinka	LHC1b20	GenBank: S68729.1	Leaf senescence gene	-1.25351	0.9725
Marylin	LHC1b20	GenBank: S68729.1	Leaf senescence gene	0.155244	0.985
Masto	LHC1b20	GenBank: S68729.1	Leaf senescence gene	-0.167617	0.975
Merlot	LHC1b20	GenBank: S68729.1	Leaf senescence gene	0.675589	0.985
Millie	LHC1b20	GenBank: S68729.1	Leaf senescence gene	0.228791	0.9875
Mombasa	LHC1b20	GenBank: S68729.1	Leaf senescence gene	1.50226	0.9875
Naomie	LHC1b20	GenBank: S68729.1	Leaf senescence gene	1.8708	0.9725
Nebelia	LHC1b20	GenBank: S68729.1	Leaf senescence gene	-0.915147	0.97
Nelly	LHC1b20	GenBank: S68729.1	Leaf senescence gene	2.63165	0.975
Nikel	LHC1b20	GenBank: S68729.1	Leaf senescence gene	0.182315	0.975
Noveta	LHC1b20	GenBank: S68729.1	Leaf senescence gene	-0.740754	0.985
Ogra	LHC1b20	GenBank: S68729.1	Leaf senescence gene	2.5486	0.985
Passion	LHC1b20	GenBank: S68729.1	Leaf senescence gene	1.31274	0.985
Pastoral	LHC1b20	GenBank: S68729.1	Leaf senescence gene	0.241841	0.9825
Petra	LHC1b20	GenBank: S68729.1	Leaf senescence gene	1.44588	0.9825
Plana	LHC1b20	GenBank: S68729.1	Leaf senescence gene	2.96257	0.9825
Regina	LHC1b20	GenBank: S68729.1	Leaf senescence gene	0.621059	0.9825
Reni	LHC1b20	GenBank: S68729.1	Leaf senescence gene	1.54414	0.9825
Rocca	LHC1b20	GenBank: S68729.1	Leaf senescence gene	2.24519	0.985
Sarah	LHC1b20	GenBank: S68729.1	Leaf senescence gene	1.17305	0.9875
SBCC106	LHC1b20	GenBank: S68729.1	Leaf senescence gene	-0.494203	0.9725
SBCC109	LHC1b20	GenBank: S68729.1	Leaf senescence gene	-0.238236	0.985
SBCC11	LHC1b20	GenBank: S68729.1	Leaf senescence gene	2.54769	0.985
SBCC119	LHC1b20	GenBank: S68729.1	Leaf senescence gene	-1.60444	0.98
SBCC12	LHC1b20	GenBank: S68729.1	Leaf senescence gene	2.29086	0.9875
SBCC130	LHC1b20	GenBank: S68729.1	Leaf senescence gene	1.45565	0.98
SBCC136	LHC1b20	GenBank: S68729.1	Leaf senescence gene	-1.41251	0.9775
SBCC138	LHC1b20	GenBank: S68729.1	Leaf senescence gene	-2.96399	0.945
SBCC14	LHC1b20	GenBank: S68729.1	Leaf senescence gene	0.659929	0.985
SBCC140	LHC1b20	GenBank: S68729.1	Leaf senescence gene	-0.343285	0.95
SBCC148	LHC1b20	GenBank: S68729.1	Leaf senescence gene	1.41664	0.9875
SBCC16	LHC1b20	GenBank: S68729.1	Leaf senescence gene	0.975648	0.9825
SBCC18	LHC1b20	GenBank: S68729.1	Leaf senescence gene	0.419244	0.9825
SBCC23	LHC1b20	GenBank: S68729.1	Leaf senescence gene	1.06245	0.98
SBCC25	LHC1b20	GenBank: S68729.1	Leaf senescence gene	-0.824027	0.9525
SBCC27	LHC1b20	GenBank: S68729.1	Leaf senescence gene	1.20888	0.99
SBCC28	LHC1b20	GenBank: S68729.1	Leaf senescence gene	0.631601	0.9825
SBCC3	LHC1b20	GenBank: S68729.1	Leaf senescence gene	-1.78682	0.955
SBCC32	LHC1b20	GenBank: S68729.1	Leaf senescence gene	2.54025	0.98
SBCC38	LHC1b20	GenBank: S68729.1	Leaf senescence gene	1.57995	0.9575
SBCC39	LHC1b20	GenBank: S68729.1	Leaf senescence gene	0.722366	0.975
SBCC42	LHC1b20	GenBank: S68729.1	Leaf senescence gene	-0.672583	0.97
SBCC47	LHC1b20	GenBank: S68729.1	Leaf senescence gene	0.703317	0.9575
SBCC49	LHC1b20	GenBank: S68729.1	Leaf senescence gene	0.788299	0.895
SBCC51	LHC1b20	GenBank: S68729.1	Leaf senescence gene	1.4638	0.94
SBCC54	LHC1b20	GenBank: S68729.1	Leaf senescence gene	0.393658	0.98
SBCC59	LHC1b20	GenBank: S68729.1	Leaf senescence gene	2.20282	0.975
SBCC63	LHC1b20	GenBank: S68729.1	Leaf senescence gene	-1.52776	0.975
SBCC65	LHC1b20	GenBank: S68729.1	Leaf senescence gene	0.279216	0.98
SBCC67	LHC1b20	GenBank: S68729.1	Leaf senescence gene	-0.872825	0.9775
SBCC70	LHC1b20	GenBank: S68729.1	Leaf senescence gene	-0.855803	0.98
SBCC73	LHC1b20	GenBank: S68729.1	Leaf senescence gene	-0.760802	0.9675
SBCC74	LHC1b20	GenBank: S68729.1	Leaf senescence gene	-2.51948	0.975
SBCC75	LHC1b20	GenBank: S68729.1	Leaf senescence gene	0.418763	0.98
SBCC76	LHC1b20	GenBank: S68729.1	Leaf senescence gene	-2.74802	0.965
SBCC78	LHC1b20	GenBank: S68729.1	Leaf senescence gene	1.98269	0.9375
SBCC79	LHC1b20	GenBank: S68729.1	Leaf senescence gene	0.159783	0.985
SBCC80	LHC1b20	GenBank: S68729.1	Leaf senescence gene	-2.81939	0.933333
SBCC81	LHC1b20	GenBank: S68729.1	Leaf senescence gene	-0.229667	0.9575
SBCC89	LHC1b20	GenBank: S68729.1	Leaf senescence gene	-0.436076	0.9625
SBCC91	LHC1b20	GenBank: S68729.1	Leaf senescence gene	1.55322	0.9675
SBCC92	LHC1b20	GenBank: S68729.1	Leaf senescence gene	1.27278	0.9725
SBCC97	LHC1b20	GenBank: S68729.1	Leaf senescence gene	-0.133776	0.9575
Sonate	LHC1b20	GenBank: S68729.1	Leaf senescence gene	1.67092	0.975
Sonja	LHC1b20	GenBank: S68729.1	Leaf senescence gene	2.83582	0.98
Stephanie	LHC1b20	GenBank: S68729.1	Leaf senescence gene	0.661617	0.9825
Structura	LHC1b20	GenBank: S68729.1	Leaf senescence gene	0.222797	0.9875
SW16199	LHC1b20	GenBank: S68729.1	Leaf senescence gene	0.963326	0.99
Sympax	LHC1b20	GenBank: S68729.1	Leaf senescence gene	2.22145	0.985
Tafeno	LHC1b20	GenBank: S68729.1	Leaf senescence gene	2.8505	0.985
Tapir	LHC1b20	GenBank: S68729.1	Leaf senescence gene	1.14561	0.99
Theresa	LHC1b20	GenBank: S68729.1	Leaf senescence gene	0.228881	0.98
Tiffany	LHC1b20	GenBank: S68729.1	Leaf senescence gene	0.498399	0.98
Tokyo	LHC1b20	GenBank: S68729.1	Leaf senescence gene	1.33529	0.98
Traminer	LHC1b20	GenBank: S68729.1	Leaf senescence gene	2.57072	0.99
Trixi	LHC1b20	GenBank: S68729.1	Leaf senescence gene	0.139724	0.9875
Vanessa	LHC1b20	GenBank: S68729.1	Leaf senescence gene	2.29859	0.98
Venezia	LHC1b20	GenBank: S68729.1	Leaf senescence gene	0.567072	0.9875
Venus	LHC1b20	GenBank: S68729.1	Leaf senescence gene	1.07679	0.98
Vertikale	LHC1b20	GenBank: S68729.1	Leaf senescence gene	1.27086	0.99
Viresa	LHC1b20	GenBank: S68729.1	Leaf senescence gene	0.760154	0.9875
VogelsangerGold	LHC1b20	GenBank: S68729.1	Leaf senescence gene	1.23095	0.99
Advance	NADP_ME	GenBank: XM_003569737	Drought stress gene
Affair	NADP_ME	GenBank: XM_003569737	Drought stress gene	-6.7625	0.895
Alissa	NADP_ME	GenBank: XM_003569737	Drought stress gene
Alpaca	NADP_ME	GenBank: XM_003569737	Drought stress gene	-10.4523	0.975
Alraune	NADP_ME	GenBank: XM_003569737	Drought stress gene	-1.43184	0.9575
Anastasia	NADP_ME	GenBank: XM_003569737	Drought stress gene	-12.8856	0.96
Andrea	NADP_ME	GenBank: XM_003569737	Drought stress gene	1.38093	0.96
Angela	NADP_ME	GenBank: XM_003569737	Drought stress gene	-5.80461	0.9575
Angora	NADP_ME	GenBank: XM_003569737	Drought stress gene
Astrid	NADP_ME	GenBank: XM_003569737	Drought stress gene	-5.91241	0.98
Babylone	NADP_ME	GenBank: XM_003569737	Drought stress gene	-9.09772	0.9125
Banteng	NADP_ME	GenBank: XM_003569737	Drought stress gene
Bayava	NADP_ME	GenBank: XM_003569737	Drought stress gene	-4.46457	0.9675
Birgit	NADP_ME	GenBank: XM_003569737	Drought stress gene	-12.3414	0.985
Bistro	NADP_ME	GenBank: XM_003569737	Drought stress gene
Bombay	NADP_ME	GenBank: XM_003569737	Drought stress gene
Borwina	NADP_ME	GenBank: XM_003569737	Drought stress gene
Brunhild	NADP_ME	GenBank: XM_003569737	Drought stress gene	-11.7462	0.9575
Cabrio	NADP_ME	GenBank: XM_003569737	Drought stress gene
Calador	NADP_ME	GenBank: XM_003569737	Drought stress gene	-10.3113	0.96
Camera	NADP_ME	GenBank: XM_003569737	Drought stress gene	-6.65651	0.99
Candesse	NADP_ME	GenBank: XM_003569737	Drought stress gene	-7.60101	0.9625
Carat	NADP_ME	GenBank: XM_003569737	Drought stress gene	-1.42056	0.98
Carola	NADP_ME	GenBank: XM_003569737	Drought stress gene
Catania	NADP_ME	GenBank: XM_003569737	Drought stress gene	-7.19988	0.965
Catinka	NADP_ME	GenBank: XM_003569737	Drought stress gene	-10.6259	0.975
Cita	NADP_ME	GenBank: XM_003569737	Drought stress gene	-11.5023	0.9625
Cleopatra	NADP_ME	GenBank: XM_003569737	Drought stress gene	-7.04107	0.9675
Cornelia	NADP_ME	GenBank: XM_003569737	Drought stress gene	-8.56802	0.96
Corona	NADP_ME	GenBank: XM_003569737	Drought stress gene	-8.66369	0.975
Cosima	NADP_ME	GenBank: XM_003569737	Drought stress gene	-11.4783	0.9725
Danilo	NADP_ME	GenBank: XM_003569737	Drought stress gene	-1.73415	0.8125
Duet	NADP_ME	GenBank: XM_003569737	Drought stress gene
Dura	NADP_ME	GenBank: XM_003569737	Drought stress gene	-6.67501	0.9575
Elbany	NADP_ME	GenBank: XM_003569737	Drought stress gene	-13.1496	0.965
Elektra	NADP_ME	GenBank: XM_003569737	Drought stress gene	-10.6937	0.9225
Ermo	NADP_ME	GenBank: XM_003569737	Drought stress gene	-13.8187	0.98
Esterel	NADP_ME	GenBank: XM_003569737	Drought stress gene	-6.63025	0.9625
Existenz	NADP_ME	GenBank: XM_003569737	Drought stress gene
Express	NADP_ME	GenBank: XM_003569737	Drought stress gene	-12.5597	0.96
Franka	NADP_ME	GenBank: XM_003569737	Drought stress gene
Franziska	NADP_ME	GenBank: XM_003569737	Drought stress gene	-4.91187	0.9575
Gaulois	NADP_ME	GenBank: XM_003569737	Drought stress gene
Gerbel	NADP_ME	GenBank: XM_003569737	Drought stress gene	-9.51305	0.9575
Gerval	NADP_ME	GenBank: XM_003569737	Drought stress gene	-1.61614	0.963333
Gilberta	NADP_ME	GenBank: XM_003569737	Drought stress gene	-9.77056	0.975
Goldmine	NADP_ME	GenBank: XM_003569737	Drought stress gene
Grete	NADP_ME	GenBank: XM_003569737	Drought stress gene	-12.4075	0.9325
Hampus	NADP_ME	GenBank: XM_003569737	Drought stress gene	-11.3987	0.9575
Hanna	NADP_ME	GenBank: XM_003569737	Drought stress gene	-8.58513	0.8975
Hasso	NADP_ME	GenBank: XM_003569737	Drought stress gene	-8.37072	0.975
Hiberna	NADP_ME	GenBank: XM_003569737	Drought stress gene	-7.42118	0.9625
Igri	NADP_ME	GenBank: XM_003569737	Drought stress gene	-8.25026	0.9775
Intro	NADP_ME	GenBank: XM_003569737	Drought stress gene
Jana	NADP_ME	GenBank: XM_003569737	Drought stress gene	-11.9436	0.9875
Jessica	NADP_ME	GenBank: XM_003569737	Drought stress gene	-9.17139	0.9575
Julia	NADP_ME	GenBank: XM_003569737	Drought stress gene	-8.83783	0.9575
Kamoto	NADP_ME	GenBank: XM_003569737	Drought stress gene	-1.43855	0.976667
Kaskade	NADP_ME	GenBank: XM_003569737	Drought stress gene	-1.72472	0.98
Kendo	NADP_ME	GenBank: XM_003569737	Drought stress gene	-6.2929	0.99
Krimhild	NADP_ME	GenBank: XM_003569737	Drought stress gene	-1.62173	0.9725
Kyoto	NADP_ME	GenBank: XM_003569737	Drought stress gene
Labea	NADP_ME	GenBank: XM_003569737	Drought stress gene
Landi	NADP_ME	GenBank: XM_003569737	Drought stress gene
Lenta	NADP_ME	GenBank: XM_003569737	Drought stress gene	-2.23693	0.88
Leonie	NADP_ME	GenBank: XM_003569737	Drought stress gene	-6.03826	0.9625
Lomerit	NADP_ME	GenBank: XM_003569737	Drought stress gene	-8.9935	0.9825
Ludmilla	NADP_ME	GenBank: XM_003569737	Drought stress gene
Lunaris	NADP_ME	GenBank: XM_003569737	Drought stress gene
Madou	NADP_ME	GenBank: XM_003569737	Drought stress gene
Mädru	NADP_ME	GenBank: XM_003569737	Drought stress gene	-4.62814	0.9575
Magie	NADP_ME	GenBank: XM_003569737	Drought stress gene	-8.0998	0.9525
Malta	NADP_ME	GenBank: XM_003569737	Drought stress gene	-9.40869	0.955
Mammut	NADP_ME	GenBank: XM_003569737	Drought stress gene	-9.17951	0.9575
Marinka	NADP_ME	GenBank: XM_003569737	Drought stress gene
Marylin	NADP_ME	GenBank: XM_003569737	Drought stress gene
Masto	NADP_ME	GenBank: XM_003569737	Drought stress gene	-12.7942	0.905
Merlot	NADP_ME	GenBank: XM_003569737	Drought stress gene	-7.4844	0.965
Millie	NADP_ME	GenBank: XM_003569737	Drought stress gene
Mombasa	NADP_ME	GenBank: XM_003569737	Drought stress gene
Naomie	NADP_ME	GenBank: XM_003569737	Drought stress gene
Nebelia	NADP_ME	GenBank: XM_003569737	Drought stress gene
Nelly	NADP_ME	GenBank: XM_003569737	Drought stress gene
Nikel	NADP_ME	GenBank: XM_003569737	Drought stress gene	-14.8321	0.9025
Noveta	NADP_ME	GenBank: XM_003569737	Drought stress gene	0.445928	0.99
Ogra	NADP_ME	GenBank: XM_003569737	Drought stress gene	-1.63504	0.965
Passion	NADP_ME	GenBank: XM_003569737	Drought stress gene
Pastoral	NADP_ME	GenBank: XM_003569737	Drought stress gene
Petra	NADP_ME	GenBank: XM_003569737	Drought stress gene	3.53243	0.9825
Plana	NADP_ME	GenBank: XM_003569737	Drought stress gene	-1.97393	0.9725
Regina	NADP_ME	GenBank: XM_003569737	Drought stress gene
Reni	NADP_ME	GenBank: XM_003569737	Drought stress gene
Rocca	NADP_ME	GenBank: XM_003569737	Drought stress gene	-7.26453	0.965
Sarah	NADP_ME	GenBank: XM_003569737	Drought stress gene	-9.06178	0.9675
SBCC106	NADP_ME	GenBank: XM_003569737	Drought stress gene
SBCC109	NADP_ME	GenBank: XM_003569737	Drought stress gene
SBCC11	NADP_ME	GenBank: XM_003569737	Drought stress gene
SBCC119	NADP_ME	GenBank: XM_003569737	Drought stress gene	-8.16275	0.9675
SBCC12	NADP_ME	GenBank: XM_003569737	Drought stress gene
SBCC130	NADP_ME	GenBank: XM_003569737	Drought stress gene
SBCC136	NADP_ME	GenBank: XM_003569737	Drought stress gene	-1.46732	0.9425
SBCC138	NADP_ME	GenBank: XM_003569737	Drought stress gene
SBCC14	NADP_ME	GenBank: XM_003569737	Drought stress gene
SBCC140	NADP_ME	GenBank: XM_003569737	Drought stress gene
SBCC148	NADP_ME	GenBank: XM_003569737	Drought stress gene
SBCC16	NADP_ME	GenBank: XM_003569737	Drought stress gene	-1.75574	0.963333
SBCC18	NADP_ME	GenBank: XM_003569737	Drought stress gene
SBCC23	NADP_ME	GenBank: XM_003569737	Drought stress gene
SBCC25	NADP_ME	GenBank: XM_003569737	Drought stress gene
SBCC27	NADP_ME	GenBank: XM_003569737	Drought stress gene	-10.5271	0.8975
SBCC28	NADP_ME	GenBank: XM_003569737	Drought stress gene
SBCC3	NADP_ME	GenBank: XM_003569737	Drought stress gene
SBCC32	NADP_ME	GenBank: XM_003569737	Drought stress gene	-7.77538	0.976667
SBCC38	NADP_ME	GenBank: XM_003569737	Drought stress gene
SBCC39	NADP_ME	GenBank: XM_003569737	Drought stress gene
SBCC42	NADP_ME	GenBank: XM_003569737	Drought stress gene
SBCC47	NADP_ME	GenBank: XM_003569737	Drought stress gene
SBCC49	NADP_ME	GenBank: XM_003569737	Drought stress gene
SBCC51	NADP_ME	GenBank: XM_003569737	Drought stress gene
SBCC54	NADP_ME	GenBank: XM_003569737	Drought stress gene
SBCC59	NADP_ME	GenBank: XM_003569737	Drought stress gene
SBCC63	NADP_ME	GenBank: XM_003569737	Drought stress gene
SBCC65	NADP_ME	GenBank: XM_003569737	Drought stress gene
SBCC67	NADP_ME	GenBank: XM_003569737	Drought stress gene
SBCC70	NADP_ME	GenBank: XM_003569737	Drought stress gene
SBCC73	NADP_ME	GenBank: XM_003569737	Drought stress gene
SBCC74	NADP_ME	GenBank: XM_003569737	Drought stress gene
SBCC75	NADP_ME	GenBank: XM_003569737	Drought stress gene
SBCC76	NADP_ME	GenBank: XM_003569737	Drought stress gene
SBCC78	NADP_ME	GenBank: XM_003569737	Drought stress gene
SBCC79	NADP_ME	GenBank: XM_003569737	Drought stress gene
SBCC80	NADP_ME	GenBank: XM_003569737	Drought stress gene
SBCC81	NADP_ME	GenBank: XM_003569737	Drought stress gene
SBCC89	NADP_ME	GenBank: XM_003569737	Drought stress gene
SBCC91	NADP_ME	GenBank: XM_003569737	Drought stress gene
SBCC92	NADP_ME	GenBank: XM_003569737	Drought stress gene
SBCC97	NADP_ME	GenBank: XM_003569737	Drought stress gene
Sonate	NADP_ME	GenBank: XM_003569737	Drought stress gene	-5.29299	0.9775
Sonja	NADP_ME	GenBank: XM_003569737	Drought stress gene	-6.29041	0.9625
Stephanie	NADP_ME	GenBank: XM_003569737	Drought stress gene
Structura	NADP_ME	GenBank: XM_003569737	Drought stress gene
SW16199	NADP_ME	GenBank: XM_003569737	Drought stress gene	-14.2335	0.98
Sympax	NADP_ME	GenBank: XM_003569737	Drought stress gene
Tafeno	NADP_ME	GenBank: XM_003569737	Drought stress gene
Tapir	NADP_ME	GenBank: XM_003569737	Drought stress gene	-8.96217	0.9625
Theresa	NADP_ME	GenBank: XM_003569737	Drought stress gene	-8.50664	0.9625
Tiffany	NADP_ME	GenBank: XM_003569737	Drought stress gene	-1.40908	0.955
Tokyo	NADP_ME	GenBank: XM_003569737	Drought stress gene
Traminer	NADP_ME	GenBank: XM_003569737	Drought stress gene	-5.71486	0.9525
Trixi	NADP_ME	GenBank: XM_003569737	Drought stress gene
Vanessa	NADP_ME	GenBank: XM_003569737	Drought stress gene
Venezia	NADP_ME	GenBank: XM_003569737	Drought stress gene
Venus	NADP_ME	GenBank: XM_003569737	Drought stress gene	-7.70524	0.97
Vertikale	NADP_ME	GenBank: XM_003569737	Drought stress gene	-9.60056	0.91
Viresa	NADP_ME	GenBank: XM_003569737	Drought stress gene	-12.8784	0.986667
VogelsangerGold	NADP_ME	GenBank: XM_003569737	Drought stress gene	-1.25223	0.98
Advance	P5CS2	GenBank: AK249154.1	Drought stress gene	-3.2292	0.91
Affair	P5CS2	GenBank: AK249154.1	Drought stress gene	-6.72122	0.9025
Alissa	P5CS2	GenBank: AK249154.1	Drought stress gene	-8.81592	0.9025
Alpaca	P5CS2	GenBank: AK249154.1	Drought stress gene	-7.45905	0.8875
Alraune	P5CS2	GenBank: AK249154.1	Drought stress gene	-4.7896	0.9175
Anastasia	P5CS2	GenBank: AK249154.1	Drought stress gene	-14.8941	0.9025
Andrea	P5CS2	GenBank: AK249154.1	Drought stress gene	-2.4512	0.8825
Angela	P5CS2	GenBank: AK249154.1	Drought stress gene	-8.47526	0.89
Angora	P5CS2	GenBank: AK249154.1	Drought stress gene	-3.38551	0.875
Astrid	P5CS2	GenBank: AK249154.1	Drought stress gene	-4.4951	0.9275
Babylone	P5CS2	GenBank: AK249154.1	Drought stress gene	-2.31982	0.92
Banteng	P5CS2	GenBank: AK249154.1	Drought stress gene	-9.80559	0.8675
Bayava	P5CS2	GenBank: AK249154.1	Drought stress gene	-5.37829	0.895
Birgit	P5CS2	GenBank: AK249154.1	Drought stress gene	-9.35939	0.925
Bistro	P5CS2	GenBank: AK249154.1	Drought stress gene	-3.60375	0.9275
Bombay	P5CS2	GenBank: AK249154.1	Drought stress gene	-5.01136	0.91
Borwina	P5CS2	GenBank: AK249154.1	Drought stress gene	-8.56064	0.9
Brunhild	P5CS2	GenBank: AK249154.1	Drought stress gene	-9.45766	0.89
Cabrio	P5CS2	GenBank: AK249154.1	Drought stress gene	-4.97873	0.79
Calador	P5CS2	GenBank: AK249154.1	Drought stress gene	-0.301453	0.94
Camera	P5CS2	GenBank: AK249154.1	Drought stress gene	-4.07554	0.945
Candesse	P5CS2	GenBank: AK249154.1	Drought stress gene	-8.25089	0.8875
Carat	P5CS2	GenBank: AK249154.1	Drought stress gene	-2.50946	0.8875
Carola	P5CS2	GenBank: AK249154.1	Drought stress gene	-7.93609	0.8875
Catania	P5CS2	GenBank: AK249154.1	Drought stress gene	-8.05463	0.89
Catinka	P5CS2	GenBank: AK249154.1	Drought stress gene	-12.6502	0.8625
Cita	P5CS2	GenBank: AK249154.1	Drought stress gene	-8.86554	0.8925
Cleopatra	P5CS2	GenBank: AK249154.1	Drought stress gene	-3.83545	0.8975
Cornelia	P5CS2	GenBank: AK249154.1	Drought stress gene	-7.4065	0.895
Corona	P5CS2	GenBank: AK249154.1	Drought stress gene	-4.42571	0.915
Cosima	P5CS2	GenBank: AK249154.1	Drought stress gene	-8.53701	0.865
Danilo	P5CS2	GenBank: AK249154.1	Drought stress gene	-1.36641	0.9275
Duet	P5CS2	GenBank: AK249154.1	Drought stress gene	-3.24249	0.9
Dura	P5CS2	GenBank: AK249154.1	Drought stress gene	-6.93652	0.9025
Elbany	P5CS2	GenBank: AK249154.1	Drought stress gene	-8.97027	0.88
Elektra	P5CS2	GenBank: AK249154.1	Drought stress gene	-8.25774	0.865
Ermo	P5CS2	GenBank: AK249154.1	Drought stress gene	-8.776	0.8875
Esterel	P5CS2	GenBank: AK249154.1	Drought stress gene	-7.74388	0.9
Existenz	P5CS2	GenBank: AK249154.1	Drought stress gene	-1.53471	0.9125
Express	P5CS2	GenBank: AK249154.1	Drought stress gene	-6.85814	0.895
Franka	P5CS2	GenBank: AK249154.1	Drought stress gene	-6.7564	0.875
Franziska	P5CS2	GenBank: AK249154.1	Drought stress gene	-7.72956	0.8875
Gaulois	P5CS2	GenBank: AK249154.1	Drought stress gene	-8.16107	0.8775
Gerbel	P5CS2	GenBank: AK249154.1	Drought stress gene	-5.898	0.895
Gerval	P5CS2	GenBank: AK249154.1	Drought stress gene	-1.84506	0.97
Gilberta	P5CS2	GenBank: AK249154.1	Drought stress gene	-3.59343	0.92
Goldmine	P5CS2	GenBank: AK249154.1	Drought stress gene	-2.52667	0.92
Grete	P5CS2	GenBank: AK249154.1	Drought stress gene	-14.5247	0.9025
Hampus	P5CS2	GenBank: AK249154.1	Drought stress gene	-7.44056	0.9175
Hanna	P5CS2	GenBank: AK249154.1	Drought stress gene	-3.96188	0.9325
Hasso	P5CS2	GenBank: AK249154.1	Drought stress gene	-5.55891	0.905
Hiberna	P5CS2	GenBank: AK249154.1	Drought stress gene	-3.58902	0.9575
Igri	P5CS2	GenBank: AK249154.1	Drought stress gene	-2.84673	0.935
Intro	P5CS2	GenBank: AK249154.1	Drought stress gene	-2.26384	0.975
Jana	P5CS2	GenBank: AK249154.1	Drought stress gene	-8.21749	0.9475
Jessica	P5CS2	GenBank: AK249154.1	Drought stress gene	-2.87573	0.9525
Julia	P5CS2	GenBank: AK249154.1	Drought stress gene	-7.27181	0.89
Kamoto	P5CS2	GenBank: AK249154.1	Drought stress gene	-2.50936	0.94
Kaskade	P5CS2	GenBank: AK249154.1	Drought stress gene	-3.83954	0.94
Kendo	P5CS2	GenBank: AK249154.1	Drought stress gene	-6.6082	0.955
Krimhild	P5CS2	GenBank: AK249154.1	Drought stress gene	-7.69218	0.9
Kyoto	P5CS2	GenBank: AK249154.1	Drought stress gene	-2.92309	0.9425
Labea	P5CS2	GenBank: AK249154.1	Drought stress gene	-2.58556	0.9125
Landi	P5CS2	GenBank: AK249154.1	Drought stress gene	-7.43534	0.865
Lenta	P5CS2	GenBank: AK249154.1	Drought stress gene	-5.78015	0.91
Leonie	P5CS2	GenBank: AK249154.1	Drought stress gene	-0.144167	0.9275
Lomerit	P5CS2	GenBank: AK249154.1	Drought stress gene	-4.82064	0.925
Ludmilla	P5CS2	GenBank: AK249154.1	Drought stress gene	-8.45364	0.8675
Lunaris	P5CS2	GenBank: AK249154.1	Drought stress gene	-1.5996	0.91
Madou	P5CS2	GenBank: AK249154.1	Drought stress gene	0.771868	0.9125
Mädru	P5CS2	GenBank: AK249154.1	Drought stress gene	-4.57339	0.895
Magie	P5CS2	GenBank: AK249154.1	Drought stress gene	-5.32466	0.88
Malta	P5CS2	GenBank: AK249154.1	Drought stress gene	-1.15095	0.9225
Mammut	P5CS2	GenBank: AK249154.1	Drought stress gene	-5.36553	0.9075
Marinka	P5CS2	GenBank: AK249154.1	Drought stress gene	-4.50398	0.8975
Marylin	P5CS2	GenBank: AK249154.1	Drought stress gene	-4.14741	0.8975
Masto	P5CS2	GenBank: AK249154.1	Drought stress gene	-7.65308	0.9075
Merlot	P5CS2	GenBank: AK249154.1	Drought stress gene	-4.38105	0.9275
Millie	P5CS2	GenBank: AK249154.1	Drought stress gene	-3.18197	0.8975
Mombasa	P5CS2	GenBank: AK249154.1	Drought stress gene	-2.9701	0.915
Naomie	P5CS2	GenBank: AK249154.1	Drought stress gene	-6.57352	0.885
Nebelia	P5CS2	GenBank: AK249154.1	Drought stress gene	-4.08119	0.895
Nelly	P5CS2	GenBank: AK249154.1	Drought stress gene	-5.54029	0.88
Nikel	P5CS2	GenBank: AK249154.1	Drought stress gene	-6.81572	0.885
Noveta	P5CS2	GenBank: AK249154.1	Drought stress gene	0.213231	0.94
Ogra	P5CS2	GenBank: AK249154.1	Drought stress gene	-5.32356	0.9025
Passion	P5CS2	GenBank: AK249154.1	Drought stress gene	-2.9031	0.9025
Pastoral	P5CS2	GenBank: AK249154.1	Drought stress gene	-1.17135	0.9225
Petra	P5CS2	GenBank: AK249154.1	Drought stress gene	1.79465	0.945
Plana	P5CS2	GenBank: AK249154.1	Drought stress gene	-5.85323	0.9025
Regina	P5CS2	GenBank: AK249154.1	Drought stress gene	-1.95798	0.9375
Reni	P5CS2	GenBank: AK249154.1	Drought stress gene	-2.23141	0.9375
Rocca	P5CS2	GenBank: AK249154.1	Drought stress gene	-3.92634	0.9275
Sarah	P5CS2	GenBank: AK249154.1	Drought stress gene	-7.13391	0.915
SBCC106	P5CS2	GenBank: AK249154.1	Drought stress gene	-1.8299	0.84
SBCC109	P5CS2	GenBank: AK249154.1	Drought stress gene	-2.57377	0.8875
SBCC11	P5CS2	GenBank: AK249154.1	Drought stress gene	-2.3087	0.915
SBCC119	P5CS2	GenBank: AK249154.1	Drought stress gene	-2.6508	0.8625
SBCC12	P5CS2	GenBank: AK249154.1	Drought stress gene	-2.87349	0.8925
SBCC130	P5CS2	GenBank: AK249154.1	Drought stress gene	-2.45437	0.875
SBCC136	P5CS2	GenBank: AK249154.1	Drought stress gene	-1.41221	0.875
SBCC138	P5CS2	GenBank: AK249154.1	Drought stress gene	-0.837932	0.85
SBCC14	P5CS2	GenBank: AK249154.1	Drought stress gene	-0.707504	0.8975
SBCC140	P5CS2	GenBank: AK249154.1	Drought stress gene	-2.52459	0.883333
SBCC148	P5CS2	GenBank: AK249154.1	Drought stress gene	-1.33567	0.88
SBCC16	P5CS2	GenBank: AK249154.1	Drought stress gene	1.45364	0.91
SBCC18	P5CS2	GenBank: AK249154.1	Drought stress gene	-3.46692	0.8725
SBCC23	P5CS2	GenBank: AK249154.1	Drought stress gene	-2.61815	0.895
SBCC25	P5CS2	GenBank: AK249154.1	Drought stress gene	-2.55408	0.87
SBCC27	P5CS2	GenBank: AK249154.1	Drought stress gene	0.634706	0.9075
SBCC28	P5CS2	GenBank: AK249154.1	Drought stress gene	-4.57045	0.915
SBCC3	P5CS2	GenBank: AK249154.1	Drought stress gene	-1.69658	0.9
SBCC32	P5CS2	GenBank: AK249154.1	Drought stress gene	-2.2336	0.87
SBCC38	P5CS2	GenBank: AK249154.1	Drought stress gene	-4.76402	0.9
SBCC39	P5CS2	GenBank: AK249154.1	Drought stress gene	-4.07095	0.92
SBCC42	P5CS2	GenBank: AK249154.1	Drought stress gene	-2.84464	0.9125
SBCC47	P5CS2	GenBank: AK249154.1	Drought stress gene	1.83896	0.93
SBCC49	P5CS2	GenBank: AK249154.1	Drought stress gene	0.885906	0.8725
SBCC51	P5CS2	GenBank: AK249154.1	Drought stress gene
SBCC54	P5CS2	GenBank: AK249154.1	Drought stress gene	-1.82282	0.9175
SBCC59	P5CS2	GenBank: AK249154.1	Drought stress gene	-0.850113	0.9
SBCC63	P5CS2	GenBank: AK249154.1	Drought stress gene	-3.36196	0.9025
SBCC65	P5CS2	GenBank: AK249154.1	Drought stress gene	-2.32709	0.8425
SBCC67	P5CS2	GenBank: AK249154.1	Drought stress gene	-1.48524	0.92
SBCC70	P5CS2	GenBank: AK249154.1	Drought stress gene	-1.85112	0.8825
SBCC73	P5CS2	GenBank: AK249154.1	Drought stress gene	-2.59993	0.875
SBCC74	P5CS2	GenBank: AK249154.1	Drought stress gene	-2.48023	0.85
SBCC75	P5CS2	GenBank: AK249154.1	Drought stress gene	-4.17036	0.88
SBCC76	P5CS2	GenBank: AK249154.1	Drought stress gene	-3.93787	0.87
SBCC78	P5CS2	GenBank: AK249154.1	Drought stress gene	0.470334	0.8675
SBCC79	P5CS2	GenBank: AK249154.1	Drought stress gene	-2.65981	0.8775
SBCC80	P5CS2	GenBank: AK249154.1	Drought stress gene
SBCC81	P5CS2	GenBank: AK249154.1	Drought stress gene	-1.55845	0.8625
SBCC89	P5CS2	GenBank: AK249154.1	Drought stress gene	-3.05593	0.8775
SBCC91	P5CS2	GenBank: AK249154.1	Drought stress gene	-1.23682	0.87
SBCC92	P5CS2	GenBank: AK249154.1	Drought stress gene	-3.64473	0.865
SBCC97	P5CS2	GenBank: AK249154.1	Drought stress gene	-1.45675	0.865
Sonate	P5CS2	GenBank: AK249154.1	Drought stress gene	-3.40572	0.965
Sonja	P5CS2	GenBank: AK249154.1	Drought stress gene	-2.62108	0.93
Stephanie	P5CS2	GenBank: AK249154.1	Drought stress gene	-5.58594	0.9325
Structura	P5CS2	GenBank: AK249154.1	Drought stress gene	-5.94206	0.895
SW16199	P5CS2	GenBank: AK249154.1	Drought stress gene	-6.55646	0.92
Sympax	P5CS2	GenBank: AK249154.1	Drought stress gene	-2.76029	0.9075
Tafeno	P5CS2	GenBank: AK249154.1	Drought stress gene	-3.44007	0.91
Tapir	P5CS2	GenBank: AK249154.1	Drought stress gene	-5.69368	0.905
Theresa	P5CS2	GenBank: AK249154.1	Drought stress gene	-6.21411	0.9225
Tiffany	P5CS2	GenBank: AK249154.1	Drought stress gene	-2.39701	0.945
Tokyo	P5CS2	GenBank: AK249154.1	Drought stress gene	-1.35147	0.935
Traminer	P5CS2	GenBank: AK249154.1	Drought stress gene	-4.71968	0.915
Trixi	P5CS2	GenBank: AK249154.1	Drought stress gene	-2.50344	0.94
Vanessa	P5CS2	GenBank: AK249154.1	Drought stress gene	-0.68042	0.915
Venezia	P5CS2	GenBank: AK249154.1	Drought stress gene	-3.10126	0.9
Venus	P5CS2	GenBank: AK249154.1	Drought stress gene	-4.81412	0.9225
Vertikale	P5CS2	GenBank: AK249154.1	Drought stress gene	-2.47187	0.945
Viresa	P5CS2	GenBank: AK249154.1	Drought stress gene	-4.53839	0.915
VogelsangerGold	P5CS2	GenBank: AK249154.1	Drought stress gene	-5.79687	0.915
Advance	pHvNF-Y5a	GenBank: AK370570	Leaf senescence gene	0.498549	0.955
Affair	pHvNF-Y5a	GenBank: AK370570	Leaf senescence gene	1.42145	0.9875
Alissa	pHvNF-Y5a	GenBank: AK370570	Leaf senescence gene	1.20176	0.99
Alpaca	pHvNF-Y5a	GenBank: AK370570	Leaf senescence gene	7.3571	0.9725
Alraune	pHvNF-Y5a	GenBank: AK370570	Leaf senescence gene	3.82922	0.9425
Anastasia	pHvNF-Y5a	GenBank: AK370570	Leaf senescence gene	2.83553	0.96
Andrea	pHvNF-Y5a	GenBank: AK370570	Leaf senescence gene	1.8241	0.9225
Angela	pHvNF-Y5a	GenBank: AK370570	Leaf senescence gene	1.87563	0.9925
Angora	pHvNF-Y5a	GenBank: AK370570	Leaf senescence gene	0.550457	0.9275
Astrid	pHvNF-Y5a	GenBank: AK370570	Leaf senescence gene	1.90435	0.9925
Babylone	pHvNF-Y5a	GenBank: AK370570	Leaf senescence gene	3.51216	0.95
Banteng	pHvNF-Y5a	GenBank: AK370570	Leaf senescence gene	2.52495	0.99
Bayava	pHvNF-Y5a	GenBank: AK370570	Leaf senescence gene	3.73549	0.9625
Birgit	pHvNF-Y5a	GenBank: AK370570	Leaf senescence gene	1.33651	0.99
Bistro	pHvNF-Y5a	GenBank: AK370570	Leaf senescence gene	0.897311	0.985
Bombay	pHvNF-Y5a	GenBank: AK370570	Leaf senescence gene	1.4827	0.8875
Borwina	pHvNF-Y5a	GenBank: AK370570	Leaf senescence gene	4.21949	0.99
Brunhild	pHvNF-Y5a	GenBank: AK370570	Leaf senescence gene	1.83469	0.995
Cabrio	pHvNF-Y5a	GenBank: AK370570	Leaf senescence gene	1.16028	0.8725
Calador	pHvNF-Y5a	GenBank: AK370570	Leaf senescence gene	4.15466	0.99
Camera	pHvNF-Y5a	GenBank: AK370570	Leaf senescence gene	0.729507	0.995
Candesse	pHvNF-Y5a	GenBank: AK370570	Leaf senescence gene	-1.73349	0.985
Carat	pHvNF-Y5a	GenBank: AK370570	Leaf senescence gene	1.9358	0.975
Carola	pHvNF-Y5a	GenBank: AK370570	Leaf senescence gene	1.4466	0.9925
Catania	pHvNF-Y5a	GenBank: AK370570	Leaf senescence gene	2.38324	0.985
Catinka	pHvNF-Y5a	GenBank: AK370570	Leaf senescence gene	2.3584	0.9775
Cita	pHvNF-Y5a	GenBank: AK370570	Leaf senescence gene	-0.438291	0.9875
Cleopatra	pHvNF-Y5a	GenBank: AK370570	Leaf senescence gene	4.14382	0.955
Cornelia	pHvNF-Y5a	GenBank: AK370570	Leaf senescence gene	0.912133	0.9925
Corona	pHvNF-Y5a	GenBank: AK370570	Leaf senescence gene	4.32714	0.99
Cosima	pHvNF-Y5a	GenBank: AK370570	Leaf senescence gene	0.763993	0.99
Danilo	pHvNF-Y5a	GenBank: AK370570	Leaf senescence gene	3.86467	0.97
Duet	pHvNF-Y5a	GenBank: AK370570	Leaf senescence gene	0.401384	0.905
Dura	pHvNF-Y5a	GenBank: AK370570	Leaf senescence gene	4.40985	0.9925
Elbany	pHvNF-Y5a	GenBank: AK370570	Leaf senescence gene	0.863992	0.9925
Elektra	pHvNF-Y5a	GenBank: AK370570	Leaf senescence gene	-1.19177	0.99
Ermo	pHvNF-Y5a	GenBank: AK370570	Leaf senescence gene	-2.55461	0.995
Esterel	pHvNF-Y5a	GenBank: AK370570	Leaf senescence gene	-4.05094	0.97
Existenz	pHvNF-Y5a	GenBank: AK370570	Leaf senescence gene	-2.84302	0.9425
Express	pHvNF-Y5a	GenBank: AK370570	Leaf senescence gene	3.8559	0.99
Franka	pHvNF-Y5a	GenBank: AK370570	Leaf senescence gene	1.19903	0.995
Franziska	pHvNF-Y5a	GenBank: AK370570	Leaf senescence gene	1.23491	0.9925
Gaulois	pHvNF-Y5a	GenBank: AK370570	Leaf senescence gene	0.653443	0.9925
Gerbel	pHvNF-Y5a	GenBank: AK370570	Leaf senescence gene	1.44629	0.9875
Gerval	pHvNF-Y5a	GenBank: AK370570	Leaf senescence gene	3.54142	0.9825
Gilberta	pHvNF-Y5a	GenBank: AK370570	Leaf senescence gene	5.49866	0.965
Goldmine	pHvNF-Y5a	GenBank: AK370570	Leaf senescence gene	-0.231568	0.9075
Grete	pHvNF-Y5a	GenBank: AK370570	Leaf senescence gene	4.99338	0.96
Hampus	pHvNF-Y5a	GenBank: AK370570	Leaf senescence gene	0.759094	0.99
Hanna	pHvNF-Y5a	GenBank: AK370570	Leaf senescence gene	4.4454	0.98
Hasso	pHvNF-Y5a	GenBank: AK370570	Leaf senescence gene	-0.66538	0.995
Hiberna	pHvNF-Y5a	GenBank: AK370570	Leaf senescence gene	2.70962	0.99
Igri	pHvNF-Y5a	GenBank: AK370570	Leaf senescence gene	-1.92063	0.98
Intro	pHvNF-Y5a	GenBank: AK370570	Leaf senescence gene	4.47258	0.9875
Jana	pHvNF-Y5a	GenBank: AK370570	Leaf senescence gene	0.552513	0.99
Jessica	pHvNF-Y5a	GenBank: AK370570	Leaf senescence gene	1.75175	0.985
Julia	pHvNF-Y5a	GenBank: AK370570	Leaf senescence gene	1.04445	0.9875
Kamoto	pHvNF-Y5a	GenBank: AK370570	Leaf senescence gene	4.66505	0.985
Kaskade	pHvNF-Y5a	GenBank: AK370570	Leaf senescence gene	-0.574564	0.99
Kendo	pHvNF-Y5a	GenBank: AK370570	Leaf senescence gene	5.92824	0.99
Krimhild	pHvNF-Y5a	GenBank: AK370570	Leaf senescence gene	1.35458	0.995
Kyoto	pHvNF-Y5a	GenBank: AK370570	Leaf senescence gene	-1.35959	0.9575
Labea	pHvNF-Y5a	GenBank: AK370570	Leaf senescence gene	-1.20797	0.98
Landi	pHvNF-Y5a	GenBank: AK370570	Leaf senescence gene	2.41542	0.985
Lenta	pHvNF-Y5a	GenBank: AK370570	Leaf senescence gene	8.22652	0.97
Leonie	pHvNF-Y5a	GenBank: AK370570	Leaf senescence gene	0.33735	0.99
Lomerit	pHvNF-Y5a	GenBank: AK370570	Leaf senescence gene	2.79026	0.98
Ludmilla	pHvNF-Y5a	GenBank: AK370570	Leaf senescence gene	2.59326	0.9925
Lunaris	pHvNF-Y5a	GenBank: AK370570	Leaf senescence gene	-0.927208	0.9875
Madou	pHvNF-Y5a	GenBank: AK370570	Leaf senescence gene	2.23309	0.9825
Mädru	pHvNF-Y5a	GenBank: AK370570	Leaf senescence gene	0.934533	0.99
Magie	pHvNF-Y5a	GenBank: AK370570	Leaf senescence gene	2.77137	0.99
Malta	pHvNF-Y5a	GenBank: AK370570	Leaf senescence gene	2.18809	0.985
Mammut	pHvNF-Y5a	GenBank: AK370570	Leaf senescence gene	1.76652	0.99
Marinka	pHvNF-Y5a	GenBank: AK370570	Leaf senescence gene	-4.02396	0.95
Marylin	pHvNF-Y5a	GenBank: AK370570	Leaf senescence gene	-2.05296	0.9725
Masto	pHvNF-Y5a	GenBank: AK370570	Leaf senescence gene	1.91646	0.99
Merlot	pHvNF-Y5a	GenBank: AK370570	Leaf senescence gene	0.449569	0.9775
Millie	pHvNF-Y5a	GenBank: AK370570	Leaf senescence gene	1.10797	0.9425
Mombasa	pHvNF-Y5a	GenBank: AK370570	Leaf senescence gene	0.904055	0.945
Naomie	pHvNF-Y5a	GenBank: AK370570	Leaf senescence gene	1.93968	0.955
Nebelia	pHvNF-Y5a	GenBank: AK370570	Leaf senescence gene	0.659522	0.995
Nelly	pHvNF-Y5a	GenBank: AK370570	Leaf senescence gene	-0.177995	0.9925
Nikel	pHvNF-Y5a	GenBank: AK370570	Leaf senescence gene	1.36552	0.99
Noveta	pHvNF-Y5a	GenBank: AK370570	Leaf senescence gene	1.08554	0.9875
Ogra	pHvNF-Y5a	GenBank: AK370570	Leaf senescence gene	3.65484	0.9825
Passion	pHvNF-Y5a	GenBank: AK370570	Leaf senescence gene	2.45392	0.91
Pastoral	pHvNF-Y5a	GenBank: AK370570	Leaf senescence gene	-1.39574	0.95
Petra	pHvNF-Y5a	GenBank: AK370570	Leaf senescence gene	2.90252	0.9875
Plana	pHvNF-Y5a	GenBank: AK370570	Leaf senescence gene	5.32988	0.9725
Regina	pHvNF-Y5a	GenBank: AK370570	Leaf senescence gene	-1.50691	0.9675
Reni	pHvNF-Y5a	GenBank: AK370570	Leaf senescence gene	0.527722	0.9875
Rocca	pHvNF-Y5a	GenBank: AK370570	Leaf senescence gene	4.49999	0.985
Sarah	pHvNF-Y5a	GenBank: AK370570	Leaf senescence gene	1.55976	0.985
SBCC106	pHvNF-Y5a	GenBank: AK370570	Leaf senescence gene	-1.65576	0.935
SBCC109	pHvNF-Y5a	GenBank: AK370570	Leaf senescence gene	1.7083	0.89
SBCC11	pHvNF-Y5a	GenBank: AK370570	Leaf senescence gene	4.02332	0.8925
SBCC119	pHvNF-Y5a	GenBank: AK370570	Leaf senescence gene	-2.48638	0.9425
SBCC12	pHvNF-Y5a	GenBank: AK370570	Leaf senescence gene	0.849855	0.92
SBCC130	pHvNF-Y5a	GenBank: AK370570	Leaf senescence gene	-0.620933	0.94
SBCC136	pHvNF-Y5a	GenBank: AK370570	Leaf senescence gene	-2.23261	0.93
SBCC138	pHvNF-Y5a	GenBank: AK370570	Leaf senescence gene
SBCC14	pHvNF-Y5a	GenBank: AK370570	Leaf senescence gene	-0.696264	0.92
SBCC140	pHvNF-Y5a	GenBank: AK370570	Leaf senescence gene	-0.255716	0.9025
SBCC148	pHvNF-Y5a	GenBank: AK370570	Leaf senescence gene	1.00678	0.95
SBCC16	pHvNF-Y5a	GenBank: AK370570	Leaf senescence gene	3.34344	0.93
SBCC18	pHvNF-Y5a	GenBank: AK370570	Leaf senescence gene	1.23532	0.9225
SBCC23	pHvNF-Y5a	GenBank: AK370570	Leaf senescence gene	0.218669	0.93
SBCC25	pHvNF-Y5a	GenBank: AK370570	Leaf senescence gene	1.20719	0.925
SBCC27	pHvNF-Y5a	GenBank: AK370570	Leaf senescence gene	3.1826	0.9125
SBCC28	pHvNF-Y5a	GenBank: AK370570	Leaf senescence gene	0.548019	0.895
SBCC3	pHvNF-Y5a	GenBank: AK370570	Leaf senescence gene
SBCC32	pHvNF-Y5a	GenBank: AK370570	Leaf senescence gene	1.24757	0.8825
SBCC38	pHvNF-Y5a	GenBank: AK370570	Leaf senescence gene	-0.708529	0.87
SBCC39	pHvNF-Y5a	GenBank: AK370570	Leaf senescence gene	-1.26942	0.95
SBCC42	pHvNF-Y5a	GenBank: AK370570	Leaf senescence gene	-0.823557	0.93
SBCC47	pHvNF-Y5a	GenBank: AK370570	Leaf senescence gene	3.96357	0.8575
SBCC49	pHvNF-Y5a	GenBank: AK370570	Leaf senescence gene	3.13049	0.94
SBCC51	pHvNF-Y5a	GenBank: AK370570	Leaf senescence gene
SBCC54	pHvNF-Y5a	GenBank: AK370570	Leaf senescence gene	1.30716	0.8875
SBCC59	pHvNF-Y5a	GenBank: AK370570	Leaf senescence gene	3.36887	0.975
SBCC63	pHvNF-Y5a	GenBank: AK370570	Leaf senescence gene	-0.510637	0.945
SBCC65	pHvNF-Y5a	GenBank: AK370570	Leaf senescence gene	1.47995	0.9125
SBCC67	pHvNF-Y5a	GenBank: AK370570	Leaf senescence gene	2.30622	0.9525
SBCC70	pHvNF-Y5a	GenBank: AK370570	Leaf senescence gene	-2.26978	0.935
SBCC73	pHvNF-Y5a	GenBank: AK370570	Leaf senescence gene	-2.41637	0.846667
SBCC74	pHvNF-Y5a	GenBank: AK370570	Leaf senescence gene	-4.19406	0.92
SBCC75	pHvNF-Y5a	GenBank: AK370570	Leaf senescence gene	-0.316228	0.875
SBCC76	pHvNF-Y5a	GenBank: AK370570	Leaf senescence gene
SBCC78	pHvNF-Y5a	GenBank: AK370570	Leaf senescence gene	-2.53698	0.85
SBCC79	pHvNF-Y5a	GenBank: AK370570	Leaf senescence gene	-2.61074	0.9325
SBCC80	pHvNF-Y5a	GenBank: AK370570	Leaf senescence gene
SBCC81	pHvNF-Y5a	GenBank: AK370570	Leaf senescence gene	-1.36675	0.9625
SBCC89	pHvNF-Y5a	GenBank: AK370570	Leaf senescence gene	-1.61226	0.9525
SBCC91	pHvNF-Y5a	GenBank: AK370570	Leaf senescence gene	2.26057	0.925
SBCC92	pHvNF-Y5a	GenBank: AK370570	Leaf senescence gene	2.37104	0.935
SBCC97	pHvNF-Y5a	GenBank: AK370570	Leaf senescence gene	1.42026	0.9075
Sonate	pHvNF-Y5a	GenBank: AK370570	Leaf senescence gene	1.1653	0.9875
Sonja	pHvNF-Y5a	GenBank: AK370570	Leaf senescence gene	6.06111	0.94
Stephanie	pHvNF-Y5a	GenBank: AK370570	Leaf senescence gene	-0.546763	0.9875
Structura	pHvNF-Y5a	GenBank: AK370570	Leaf senescence gene	-2.38744	0.9775
SW16199	pHvNF-Y5a	GenBank: AK370570	Leaf senescence gene	1.43914	0.99
Sympax	pHvNF-Y5a	GenBank: AK370570	Leaf senescence gene	0.0469447	0.98
Tafeno	pHvNF-Y5a	GenBank: AK370570	Leaf senescence gene	0.555217	0.9725
Tapir	pHvNF-Y5a	GenBank: AK370570	Leaf senescence gene	3.79536	0.98
Theresa	pHvNF-Y5a	GenBank: AK370570	Leaf senescence gene	0.889668	0.9875
Tiffany	pHvNF-Y5a	GenBank: AK370570	Leaf senescence gene	1.55042	0.98
Tokyo	pHvNF-Y5a	GenBank: AK370570	Leaf senescence gene	2.50776	0.9875
Traminer	pHvNF-Y5a	GenBank: AK370570	Leaf senescence gene	1.91157	0.985
Trixi	pHvNF-Y5a	GenBank: AK370570	Leaf senescence gene	-1.29731	0.985
Vanessa	pHvNF-Y5a	GenBank: AK370570	Leaf senescence gene	-0.321556	0.9475
Venezia	pHvNF-Y5a	GenBank: AK370570	Leaf senescence gene	-2.77267	0.94
Venus	pHvNF-Y5a	GenBank: AK370570	Leaf senescence gene	1.39422	0.985
Vertikale	pHvNF-Y5a	GenBank: AK370570	Leaf senescence gene	4.18915	0.9875
Viresa	pHvNF-Y5a	GenBank: AK370570	Leaf senescence gene	0.801056	0.99
VogelsangerGold	pHvNF-Y5a	GenBank: AK370570	Leaf senescence gene	0.451563	0.99
Advance	SAPK9	GenBank: AB125310.1	Gene out of GWAS	5.11863	0.92
Affair	SAPK9	GenBank: AB125310.1	Gene out of GWAS
Alissa	SAPK9	GenBank: AB125310.1	Gene out of GWAS
Alpaca	SAPK9	GenBank: AB125310.1	Gene out of GWAS	-0.617888	0.946667
Alraune	SAPK9	GenBank: AB125310.1	Gene out of GWAS
Anastasia	SAPK9	GenBank: AB125310.1	Gene out of GWAS	-6.87394	0.91
Andrea	SAPK9	GenBank: AB125310.1	Gene out of GWAS	7.17265	0.93
Angela	SAPK9	GenBank: AB125310.1	Gene out of GWAS
Angora	SAPK9	GenBank: AB125310.1	Gene out of GWAS
Astrid	SAPK9	GenBank: AB125310.1	Gene out of GWAS	-0.755268	0.94
Babylone	SAPK9	GenBank: AB125310.1	Gene out of GWAS
Banteng	SAPK9	GenBank: AB125310.1	Gene out of GWAS	-1.3419	0.906667
Bayava	SAPK9	GenBank: AB125310.1	Gene out of GWAS
Birgit	SAPK9	GenBank: AB125310.1	Gene out of GWAS	0.397528	0.915
Bistro	SAPK9	GenBank: AB125310.1	Gene out of GWAS
Bombay	SAPK9	GenBank: AB125310.1	Gene out of GWAS
Borwina	SAPK9	GenBank: AB125310.1	Gene out of GWAS	0.835636	0.925
Brunhild	SAPK9	GenBank: AB125310.1	Gene out of GWAS	1.18484	0.93
Cabrio	SAPK9	GenBank: AB125310.1	Gene out of GWAS
Calador	SAPK9	GenBank: AB125310.1	Gene out of GWAS
Camera	SAPK9	GenBank: AB125310.1	Gene out of GWAS
Candesse	SAPK9	GenBank: AB125310.1	Gene out of GWAS	1.61236	0.9175
Carat	SAPK9	GenBank: AB125310.1	Gene out of GWAS	4.46506	0.9375
Carola	SAPK9	GenBank: AB125310.1	Gene out of GWAS	4.63919	0.95
Catania	SAPK9	GenBank: AB125310.1	Gene out of GWAS	1.00245	0.9275
Catinka	SAPK9	GenBank: AB125310.1	Gene out of GWAS	-0.35501	0.91
Cita	SAPK9	GenBank: AB125310.1	Gene out of GWAS	3.33773	0.916667
Cleopatra	SAPK9	GenBank: AB125310.1	Gene out of GWAS
Cornelia	SAPK9	GenBank: AB125310.1	Gene out of GWAS	-0.504215	0.895
Corona	SAPK9	GenBank: AB125310.1	Gene out of GWAS	1.61092	0.9175
Cosima	SAPK9	GenBank: AB125310.1	Gene out of GWAS	6.38965	0.9025
Danilo	SAPK9	GenBank: AB125310.1	Gene out of GWAS
Duet	SAPK9	GenBank: AB125310.1	Gene out of GWAS	3.81759	0.916667
Dura	SAPK9	GenBank: AB125310.1	Gene out of GWAS
Elbany	SAPK9	GenBank: AB125310.1	Gene out of GWAS	0.975281	0.9
Elektra	SAPK9	GenBank: AB125310.1	Gene out of GWAS	2.62042	0.9
Ermo	SAPK9	GenBank: AB125310.1	Gene out of GWAS	-1.66269	0.903333
Esterel	SAPK9	GenBank: AB125310.1	Gene out of GWAS	2.16474	0.915
Existenz	SAPK9	GenBank: AB125310.1	Gene out of GWAS	4.4978	0.9525
Express	SAPK9	GenBank: AB125310.1	Gene out of GWAS	0.834493	0.9125
Franka	SAPK9	GenBank: AB125310.1	Gene out of GWAS	-2.16215	0.915
Franziska	SAPK9	GenBank: AB125310.1	Gene out of GWAS
Gaulois	SAPK9	GenBank: AB125310.1	Gene out of GWAS	5.09748	0.9275
Gerbel	SAPK9	GenBank: AB125310.1	Gene out of GWAS	0.0806768	0.9025
Gerval	SAPK9	GenBank: AB125310.1	Gene out of GWAS
Gilberta	SAPK9	GenBank: AB125310.1	Gene out of GWAS	0.62841	0.895
Goldmine	SAPK9	GenBank: AB125310.1	Gene out of GWAS	1.64826	0.933333
Grete	SAPK9	GenBank: AB125310.1	Gene out of GWAS	-4.11252	0.956667
Hampus	SAPK9	GenBank: AB125310.1	Gene out of GWAS
Hanna	SAPK9	GenBank: AB125310.1	Gene out of GWAS
Hasso	SAPK9	GenBank: AB125310.1	Gene out of GWAS	2.78783	0.9625
Hiberna	SAPK9	GenBank: AB125310.1	Gene out of GWAS
Igri	SAPK9	GenBank: AB125310.1	Gene out of GWAS	8.3628	0.92
Intro	SAPK9	GenBank: AB125310.1	Gene out of GWAS	2.93333	0.93
Jana	SAPK9	GenBank: AB125310.1	Gene out of GWAS	1.10671	0.936667
Jessica	SAPK9	GenBank: AB125310.1	Gene out of GWAS
Julia	SAPK9	GenBank: AB125310.1	Gene out of GWAS	4.34783	0.933333
Kamoto	SAPK9	GenBank: AB125310.1	Gene out of GWAS
Kaskade	SAPK9	GenBank: AB125310.1	Gene out of GWAS
Kendo	SAPK9	GenBank: AB125310.1	Gene out of GWAS	1.7824	0.915
Krimhild	SAPK9	GenBank: AB125310.1	Gene out of GWAS	0.279232	0.9025
Kyoto	SAPK9	GenBank: AB125310.1	Gene out of GWAS
Labea	SAPK9	GenBank: AB125310.1	Gene out of GWAS
Landi	SAPK9	GenBank: AB125310.1	Gene out of GWAS	-1.16747	0.91
Lenta	SAPK9	GenBank: AB125310.1	Gene out of GWAS	-0.771891	0.93
Leonie	SAPK9	GenBank: AB125310.1	Gene out of GWAS	0.142951	0.93
Lomerit	SAPK9	GenBank: AB125310.1	Gene out of GWAS	2.17198	0.945
Ludmilla	SAPK9	GenBank: AB125310.1	Gene out of GWAS	0.174634	0.8825
Lunaris	SAPK9	GenBank: AB125310.1	Gene out of GWAS
Madou	SAPK9	GenBank: AB125310.1	Gene out of GWAS	3.21552	0.965
Mädru	SAPK9	GenBank: AB125310.1	Gene out of GWAS	3.35401	0.89
Magie	SAPK9	GenBank: AB125310.1	Gene out of GWAS
Malta	SAPK9	GenBank: AB125310.1	Gene out of GWAS
Mammut	SAPK9	GenBank: AB125310.1	Gene out of GWAS
Marinka	SAPK9	GenBank: AB125310.1	Gene out of GWAS
Marylin	SAPK9	GenBank: AB125310.1	Gene out of GWAS
Masto	SAPK9	GenBank: AB125310.1	Gene out of GWAS
Merlot	SAPK9	GenBank: AB125310.1	Gene out of GWAS
Millie	SAPK9	GenBank: AB125310.1	Gene out of GWAS
Mombasa	SAPK9	GenBank: AB125310.1	Gene out of GWAS
Naomie	SAPK9	GenBank: AB125310.1	Gene out of GWAS
Nebelia	SAPK9	GenBank: AB125310.1	Gene out of GWAS	1.89906	0.94
Nelly	SAPK9	GenBank: AB125310.1	Gene out of GWAS	3.55407	0.9325
Nikel	SAPK9	GenBank: AB125310.1	Gene out of GWAS
Noveta	SAPK9	GenBank: AB125310.1	Gene out of GWAS	-1.55347	0.93
Ogra	SAPK9	GenBank: AB125310.1	Gene out of GWAS	1.37891	0.935
Passion	SAPK9	GenBank: AB125310.1	Gene out of GWAS
Pastoral	SAPK9	GenBank: AB125310.1	Gene out of GWAS
Petra	SAPK9	GenBank: AB125310.1	Gene out of GWAS
Plana	SAPK9	GenBank: AB125310.1	Gene out of GWAS
Regina	SAPK9	GenBank: AB125310.1	Gene out of GWAS
Reni	SAPK9	GenBank: AB125310.1	Gene out of GWAS
Rocca	SAPK9	GenBank: AB125310.1	Gene out of GWAS	3.58976	0.923333
Sarah	SAPK9	GenBank: AB125310.1	Gene out of GWAS
SBCC106	SAPK9	GenBank: AB125310.1	Gene out of GWAS
SBCC109	SAPK9	GenBank: AB125310.1	Gene out of GWAS
SBCC11	SAPK9	GenBank: AB125310.1	Gene out of GWAS
SBCC119	SAPK9	GenBank: AB125310.1	Gene out of GWAS
SBCC12	SAPK9	GenBank: AB125310.1	Gene out of GWAS
SBCC130	SAPK9	GenBank: AB125310.1	Gene out of GWAS
SBCC136	SAPK9	GenBank: AB125310.1	Gene out of GWAS
SBCC138	SAPK9	GenBank: AB125310.1	Gene out of GWAS
SBCC14	SAPK9	GenBank: AB125310.1	Gene out of GWAS
SBCC140	SAPK9	GenBank: AB125310.1	Gene out of GWAS
SBCC148	SAPK9	GenBank: AB125310.1	Gene out of GWAS
SBCC16	SAPK9	GenBank: AB125310.1	Gene out of GWAS
SBCC18	SAPK9	GenBank: AB125310.1	Gene out of GWAS	1.97454	0.96
SBCC23	SAPK9	GenBank: AB125310.1	Gene out of GWAS
SBCC25	SAPK9	GenBank: AB125310.1	Gene out of GWAS
SBCC27	SAPK9	GenBank: AB125310.1	Gene out of GWAS
SBCC28	SAPK9	GenBank: AB125310.1	Gene out of GWAS
SBCC3	SAPK9	GenBank: AB125310.1	Gene out of GWAS
SBCC32	SAPK9	GenBank: AB125310.1	Gene out of GWAS
SBCC38	SAPK9	GenBank: AB125310.1	Gene out of GWAS
SBCC39	SAPK9	GenBank: AB125310.1	Gene out of GWAS
SBCC42	SAPK9	GenBank: AB125310.1	Gene out of GWAS
SBCC47	SAPK9	GenBank: AB125310.1	Gene out of GWAS
SBCC49	SAPK9	GenBank: AB125310.1	Gene out of GWAS
SBCC51	SAPK9	GenBank: AB125310.1	Gene out of GWAS
SBCC54	SAPK9	GenBank: AB125310.1	Gene out of GWAS
SBCC59	SAPK9	GenBank: AB125310.1	Gene out of GWAS
SBCC63	SAPK9	GenBank: AB125310.1	Gene out of GWAS	0.545114	0.896667
SBCC65	SAPK9	GenBank: AB125310.1	Gene out of GWAS
SBCC67	SAPK9	GenBank: AB125310.1	Gene out of GWAS
SBCC70	SAPK9	GenBank: AB125310.1	Gene out of GWAS
SBCC73	SAPK9	GenBank: AB125310.1	Gene out of GWAS
[truncated: 188 more rows]
